# Supplementary material for: The Amount of Nitrogen Used for Photosynthesis Modulates Molecular Evolution in Plants
Source: Mol Biol Evol. 2018 Apr 19;35(7):1616–25. doi: 10.1093/molbev/msy043 (PMC5995192; doi:10.1093/molbev/msy043)
Supplement: Supplementary Data [file msy043_supp.zip]

Archive with 5 entries (5 files):
- Supplemental_File_S1.pdf
- Supplemental_File_S2.pdf
- Supplemental_File_S3.pdf
- Supplemental_File_S4.pdf
- Supplemental_Table_S1.xlsx
