# Supplementary material for: The Amount of Nitrogen Used for Photosynthesis Modulates Molecular Evolution in Plants
Source: Mol Biol Evol. 2018 Apr 19;35(7):1616–25. doi: 10.1093/molbev/msy043 (PMC5995192; doi:10.1093/molbev/msy043)
Supplement: Supplementary Data [file msy043_supp.zip › Supplemental_Table_S1.xlsx]

## Sheet: Sheet 1
Species	Photosynthetic type	PNUE	Assembled genome size (nucleotides)	Genome GC (proportion)	R-squared codon bias (+Mb+Sc+St)	R-squared codon bias (+Mb+Sc)	Mb all genes	Sc all genes	St all genes
Citrus sinensis	C3	0.0047	324913773	0.34768	0.909	0.8926	-0.4305	-0.052	0.0327
Hordeum vulgare	C3	0.0086	4833791107	0.443417	0.9136	0.9105	0.2258	-0.0239	0.0074
Glycine max	C3	0.0064	990744229	0.34762	0.9029	0.8916	-0.3979	-0.0576	0.0061
Helianthus annuus	C3	0.0071	3027963057	0.376907	0.9447	0.9447	-0.4253	-0.0476	0.0068
Malus domestica	C3	0.0039	900776287	0.379927	0.9228	0.9109	-0.1829	-0.0526	0.0082
Oryza sativa	C3	0.01	381956675	0.435686	0.9362	0.9345	0.3925	-0.0175	0.0063
Prunus persica	C3	0.0036	230256682	0.375096	0.8974	0.8841	-0.3138	-0.0545	0.0173
Solanum tuberosum	C3	0.005	784072872	0.348065	0.9164	0.9101	-0.5824	-0.0494	0.0095
Sorghum bicolor	C4	0.0172	741314435	0.439089	0.9387	0.931	0.417	-0.0266	0.0098
Triticum aestivum	C3	0.008	634419438	0.445	0.9139	0.9074	0.1875	-0.0301	0.0027
Zea mays	C4	0.0143	2102361699	0.468913	0.9513	0.9466	0.4226	-0.0142	0.0026

## Sheet: Sheet 2
Species	Photosynthetic type	Monocot/Dicot/Basal angiosperm	Nitrogen-fixing endosymbiosis	Assembled genome size (nucleotides)	Genome GC (proportion)	Mb estiamted from Genome Sequence	R-squared codon bias (+Mb+Sc+St)	R-squared codon bias (+Mb+Sc)	Mb (CodonMuSe)	Sc	St
Amaranthus hypochondriacus	C4	D		380240904	0.330619	-0.705386	0.9223	0.9264	-0.621	-0.0875	0.0063
Amborella trichopoda	C3	B		718321335	0.374722	-0.512011	0.8602	0.8643	-0.28	-0.0649	0.0192
Ananas comosus	CAM	M		388318201	0.383378	-0.475234	0.9364	0.937	0.1715	-0.0448	0.0023
Aquilegia coerulea	C3	D		310363028	0.369663	-0.533664	0.9093	0.9082	-0.6618	-0.0726	-0.0014
Arabidopsis halleri	C3	D		129913411	0.356882	-0.588921	0.9041	0.8948	-0.3986	-0.0636	0.016
Arabidopsis lyrata	C3	D		209630390	0.360858	-0.571643	0.9042	0.8903	-0.3507	-0.0579	0.0129
Arabidopsis thaliana	C3	D		121183059	0.360559	-0.572941	0.9006	0.8874	-0.3809	-0.0556	0.0099
Boechera stricta	C3	D		192530041	0.354338	-0.600025	0.9056	0.8926	-0.3323	-0.0563	0.0137
Brachypodium distachyon	C3	M		274553086	0.464022	-0.14416	0.9389	0.9341	0.4089	-0.0301	0.0079
Brachypodium stacei	C3	M		237070672	0.452336	-0.191238	0.9348	0.9313	0.4351	-0.0311	0.0053
Brassica oleracea capitata	C3	D		391423549	0.363101	-0.56193	0.8701	0.8521	-0.193	-0.0592	0.0077
Brassica rapa	C3	D		320392240	0.352078	-0.609918	0.8779	0.8499	-0.2009	-0.0486	0.0087
Capsella grandiflora	C3	D		107176524	0.365001	-0.553724	0.909	0.8826	-0.306	-0.0552	0.0348
Capsella rubella	C3	D		136532395	0.35633	-0.591329	0.9041	0.8846	-0.3396	-0.0554	0.015
Carica papaya	C3	D		348742337	0.349214	-0.622498	0.8948	0.8908	-0.3864	-0.0442	0.0233
Citrus clementina	C3	D		305175336	0.349553	-0.621004	0.8974	0.8951	-0.4388	-0.0576	0.0165
Citrus sinensis	C3	D		324913773	0.34768	-0.629253	0.909	0.8926	-0.4305	-0.052	0.0327
Cucumis sativus	C3	D		206560699	0.324168	-0.734682	0.917	0.9089	-0.4491	-0.0687	0.0184
Daucus carota	C3	D		426372440	0.347862	-0.62845	0.9051	0.9077	-0.4761	-0.0457	0.0101
Ecalyptus grandis	C3	D		700063541	0.392863	-0.435292	0.9051	0.899	0.004	-0.0302	0.0113
Eutrema salsugineum	C3	D		246165977	0.377099	-0.501881	0.8911	0.8814	-0.2682	-0.0485	0.0086
Fragaria vesca	C3	D		211026551	0.383535	-0.474569	0.906	0.896	-0.2615	-0.0473	0.0194
Glycine max	C3	D	N	990744229	0.34762	-0.629516	0.9029	0.8916	-0.3979	-0.0576	0.0061
Gossypium raimondii	C3	D		770938601	0.332146	-0.698495	0.908	0.9077	-0.4501	-0.0649	0.0072
Helianthus annuus	C3	D		3027963057	0.376907	-0.502699	0.9447	0.9447	-0.4253	-0.0476	0.0068
Hordeum vulgare	C3	M		4833791107	0.443417	-0.227305	0.9136	0.9105	0.2258	-0.0239	0.0074
Linum usitatissimum	C3	D		319244952	0.395609	-0.423794	0.8835	0.8651	-0.0707	-0.0357	0.0081
Malus domestica	C3	D		900776287	0.379927	-0.489858	0.9228	0.9109	-0.1829	-0.0526	0.0082
Manihot esculenta	C3	D		592017461	0.359419	-0.577888	0.8726	0.8725	-0.4685	-0.0636	0.0106
Medicago truncatula	C3	D	N	418723525	0.330783	-0.704646	0.92	0.9164	-0.6252	-0.0669	0.012
Mimulus guttatus	C3	D		316682217	0.354266	-0.600342	0.9267	0.9243	-0.1685	-0.0361	0.0035
Musa acuminata	C3	M		480843178	0.388671	-0.452903	0.8982	0.8974	0.059	-0.0452	0.0031
Oropetium thomaeum	C4	M		247254617	0.453386	-0.186999	0.9394	0.9354	0.4169	-0.0299	0.0075
Oryza sativa	C3	M		381956675	0.435686	-0.258689	0.9362	0.9345	0.3925	-0.0175	0.0063
Panicum hallii	C4	M		561184877	0.465795	-0.137035	0.9383	0.9348	0.4639	-0.0249	0.007
Panicum virgatum	C4	M		1721664790	0.46535	-0.138822	0.9398	0.9353	0.401	-0.0247	0.0039
Phaseolus vulgaris	C3	D	N	543940825	0.356185	-0.591963	0.9018	0.8881	-0.4011	-0.0501	0.0138
Populus trichocarpa	C3	D		439583339	0.337465	-0.67461	0.8872	0.8777	-0.4788	-0.0447	0.0151
Prunus persica	C3	D		230256682	0.375096	-0.510418	0.8974	0.8841	-0.3138	-0.0545	0.0173
Ricinus communis	C3	D		356668320	0.338414	-0.67037	0.8948	0.8973	-0.4662	-0.0619	0.0133
Salix purpurea	C3	D		483483993	0.339283	-0.666492	0.887	0.8739	-0.4263	-0.0487	0.0154
Setaria italica	C4	M		410813853	0.461445	-0.154527	0.9365	0.932	0.4684	-0.0265	0.0071
Solanum lycopersicum	C3	D		835714844	0.340522	-0.660967	0.9176	0.9125	-0.6241	-0.049	0.0104
Solanum tuberosum	C3	D		784072872	0.348065	-0.627557	0.9164	0.9101	-0.5824	-0.0494	0.0095
Sorghum bicolor	C4	M		741314435	0.439089	-0.244861	0.9387	0.931	0.417	-0.0266	0.0098
Spirodela polyrhiza	C3	M		147014742	0.42039	-0.321171	0.915	0.9137	0.6059	-0.0297	0.0144
Theobroma cacao	C3	D		352952994	0.340092	-0.662886	0.8983	0.8897	-0.448	-0.0484	0.025
Tifolium pratense	C3	D	N	352860098	0.323071	-0.739694	0.9244	0.9168	-0.6925	-0.0717	0.0115
Triticum aestivum	C3	M		634419438	0.445	-0.220894	0.9139	0.9074	0.1875	-0.0301	0.0027
Vitis vinifera	C3	D		494302265	0.345464	-0.63904	0.8761	0.8692	-0.3353	-0.0567	0.0117
Zea mays	C4	M		2102361699	0.468913	-0.124507	0.9513	0.9466	0.4226	-0.0142	0.0026
Zostera marina	C3	M		203973581	0.383353	-0.475339	0.9186	0.9186	-0.4251	-0.0661	0.0054

## Sheet: Sheet 3
Species_1	Species_2	Mean_log_ks	Mean_log_ka	Mean_Sc1	Mean_sc2	Rsq-fit_kssc	p-val-fit_kssc	Slope_S1_kssc	Slope_S2_kssc	pval_slope_S1_kssc	pval_slope_S2_kssc	Rsq-fit_kasc	p-val-fit_kasc	Slope_S1_kasc	Slope_S2_kasc	pval_slope_S1_kasc	pval_slope_S2_kasc	R2_kaks	p-val_kaks
A_lyrata	A_thaliana	-1.90589	-3.76394	-0.0563405	-0.0553228	2.596e-05	0.2953	-0.0002605	-0.0575464	0.998	0.553	0.01017	2.2e-16	-0.270462	1.53632	0.286	1.68e-09	0.08045	2.2e-16
A_lyrata	A_trichopoda	1.11345	-1.11725	-0.0624552	-0.0726363	0.01743	1.246e-09	-0.173872	-0.276385	0.00401	9.35e-06	0.02773	1.048e-14	0.6756	0.6159	8.73e-07	1.35e-05	0.5403	2.2e-16
A_lyrata	B_distachyon	1.06344	-1.00762	-0.0592659	-0.0370963	0.001284	0.07401	-0.055121	-0.071345	0.332	0.103	0.01662	3.017e-10	0.4807	0.33906	6.11e-05	0.000232	0.6344	2.2e-16
A_lyrata	B_rapaFPsc	-0.710042	-2.54382	-0.0551967	-0.0470591	0.03358	2.2e-16	-1.35792	1.20277	2e-16	2e-16	0.006292	2.005e-11	0.577301	0.197338	0.000517	0.245728	0.09046	2.2e-16
A_lyrata	C_clementina	0.976262	-1.41285	-0.0622002	-0.0581771	0.002055	0.06957	-0.064635	0.25159	0.5313	0.0242	0.03159	1.874e-12	0.26424	1.20888	0.173	8.92e-09	0.0003249	0.2167
A_lyrata	C_grandiflora	-1.3131	-3.22118	-0.0567317	-0.0551871	0.0006199	0.004297	0.1648	-0.22549	0.0221	0.0016	0.009916	2.2e-16	0.989033	0.133216	1.73e-07	0.478	0.08622	2.2e-16
A_lyrata	C_papaya	0.877446	-1.47797	-0.0608055	-0.0491715	0.01586	8.495e-10	0.051347	0.528071	0.603	2.9e-08	0.02024	3.292e-12	0.90172	0.2474	1.61e-08	0.106	0.01162	4.138e-08
A_lyrata	C_rubella	-1.30883	-3.21031	-0.0559675	-0.0542125	8.377e-07	0.3658	0.061112	-0.094487	0.403	0.198	0.01026	2.2e-16	0.866679	0.288958	6.43e-06	0.134	0.0887	2.2e-16
A_lyrata	C_sativus	1.0952	-1.33829	-0.0605678	-0.0741958	0.002786	0.06885	-0.158336	-0.053104	0.0986	0.5533	0.01528	3.517e-05	0.78392	0.18049	0.000555	0.394095	0.05198	6.825e-16
A_lyrata	C_sinensis	0.969711	-1.41176	-0.0617717	-0.0548043	0.001308	0.1383	-0.046091	0.226799	0.6717	0.0549	0.03579	5.333e-13	0.5071	1.0947	0.0098	3.06e-07	0	0.8568
A_lyrata	E_grandis	1.06748	-1.33594	-0.0603584	-0.0371442	0.0185	1.17e-05	-0.07543	0.416622	0.435	3.36e-06	0.0197	5.959e-06	0.6495	0.5369	0.00379	0.00947	0.05951	2.2e-16
A_lyrata	E_salsugineum	-1.04376	-2.8833	-0.0576073	-0.0453413	0.03708	2.2e-16	-1.47456	1.42043	2e-16	2e-16	0.01187	2.2e-16	0.981682	0.067297	1.96e-11	0.655	0.08467	2.2e-16
A_lyrata	F_vesca	1.03785	-1.28172	-0.0602617	-0.04579	0	0.7924	-0.064546	0.063532	0.542	0.581	0.0374	1.014e-10	0.3255	1.18266	0.12	2.44e-07	0.02984	1.965e-09
A_lyrata	G_raimondii	1.00417	-1.38212	-0.06395	-0.0743709	0	0.4956	-0.06071	0.14477	0.607	0.236	0.009652	0.0007901	0.46169	0.41335	0.0352	0.0689	8.569e-05	0.2926
A_lyrata	H_annuus	1.12928	-1.27585	-0.0611819	-0.0535111	0.00266	0.13	-0.11042	0.24388	0.3007	0.0466	0.0005987	0.2914	-0.003946	0.418109	0.987	0.141	0.1936	2.2e-16
A_lyrata	H_vulgare	1.10811	-1.12627	-0.0623604	0.0019422	0.004399	0.07945	0.21178	0.012349	0.0355	0.8736	0.007518	0.02665	0.14532	0.42535	0.538	0.0197	0.5559	2.2e-16
A_lyrata	M_domestica	0.978688	-1.35562	-0.0505484	-0.0581245	0	0.7331	-0.21242	-0.01565	0.5	0.967	0.0002313	0.362	0.53082	0.41953	0.379	0.566	0.03118	0.008764
A_lyrata	M_esculenta	0.998236	-1.36418	-0.0640939	-0.0699566	0.003138	0.06661	-0.107	0.3258	0.412	0.022	0.01079	0.001005	0.46349	0.45591	0.0537	0.0819	0	0.3975
A_lyrata	M_guttatus	1.11021	-1.24793	-0.0603597	-0.0402288	0.003579	0.0113	-0.175477	0.152243	0.0087	0.0221	0.01019	1.759e-05	0.67267	0.07879	3.02e-05	0.623	0.2449	2.2e-16
A_lyrata	M_truncatula	1.1058	-1.30173	-0.0571242	-0.0826681	1.401e-05	0.3655	-0.01448	-0.12644	0.891	0.234	0.01833	1.836e-05	0.4384	0.6816	0.05825	0.00343	0.09131	2.2e-16
A_lyrata	O_sativa	1.07137	-1.02302	-0.0600156	-0.0333381	0.001685	0.04692	-0.018698	-0.091958	0.7476	0.0252	0.01845	4.857e-11	0.41071	0.41463	0.00086	1.98e-06	0.6292	2.2e-16
A_lyrata	P_persica	0.992876	-1.34671	-0.0588521	-0.0542173	0.0004422	0.2762	-0.09046	0.19318	0.409	0.109	0.02244	1.464e-07	0.32779	0.96062	0.123	4.27e-05	0.0005969	0.1827
A_lyrata	P_trichocarpa	0.994988	-1.34525	-0.0608229	-0.0524387	0	0.6694	-0.08742	0.13259	0.53	0.389	0.02896	1.408e-06	0.9801	0.39893	0.000184	0.167148	0	0.6515
A_lyrata	P_vulgaris	1.08964	-1.29072	-0.0605364	-0.0635356	0.001309	0.1863	-0.179256	0.049617	0.0705	0.6163	0.007878	0.006025	0.61266	0.10354	0.00748	0.65068	0.09483	2.2e-16
A_lyrata	R_communis	1.01839	-1.36075	-0.0610271	-0.0740612	0	0.8862	0.029807	-0.050802	0.77	0.626	0.02299	1.152e-08	0.63372	0.57079	0.00118	0.00414	0.0007408	0.1472
A_lyrata	S_bicolor	1.06398	-1.01196	-0.0589249	-0.0347755	0.002797	0.01168	-0.048805	-0.107073	0.3977	0.0135	0.02441	2.243e-14	0.44837	0.51852	0.000254	1.86e-08	0.6025	2.2e-16
A_lyrata	S_italica	1.06769	-1.01467	-0.0591138	-0.0362811	0.002952	0.01058	-0.018813	-0.119142	0.7463	0.0062	0.02223	6.986e-13	0.4622	0.45915	0.000182	6.88e-07	0.6165	2.2e-16
A_lyrata	S_lycopersicum	1.12493	-1.27567	-0.0602897	-0.0544626	0.0005609	0.2134	-0.009583	-0.145189	0.908	0.118	0.0148	1.88e-07	0.63322	0.49703	0.000351	0.011867	0.06142	2.2e-16
A_lyrata	S_polyrhiza	1.08259	-1.12638	-0.0630892	-0.022547	0.002632	0.01311	-0.158266	0.047938	0.00338	0.28376	0.01618	3.976e-10	0.67115	0.28557	3.48e-07	0.00878	0.5935	2.2e-16
A_lyrata	S_tuberosum	1.13231	-1.27322	-0.0624615	-0.0591795	0	0.7087	-0.058528	0.000249	0.446	0.998	0.01131	1.863e-05	0.63664	0.20487	0.000193	0.278049	0.1545	2.2e-16
A_lyrata	T_aestivumA	1.10253	-1.0923	-0.0600229	-0.0230195	0.0001018	0.3426	-0.109026	0.044455	0.158	0.465	0.01256	4.845e-05	0.69848	0.16401	0.000104	0.2463	0.5588	2.2e-16
A_lyrata	T_cacao	0.958239	-1.42669	-0.0618965	-0.0544361	0.004445	0.005252	-0.161777	0.357124	0.116	0.0012	0.02182	2.655e-10	0.44163	0.82538	0.0149	2.16e-05	0.001642	0.042
A_lyrata	V_vinifera	0.992351	-1.35541	-0.0558954	-0.0577026	0.009538	0.004864	-0.0397	0.40864	0.77704	0.00234	0.01516	0.0003722	0.51691	0.64863	0.0693	0.0171	0	0.6735
A_lyrata	Z_mays	1.06518	-1.01355	-0.0598539	-0.020772	0	0.4991	-0.047619	-0.031398	0.473	0.506	0.0178	2.442e-08	0.59209	0.24896	1.72e-05	0.0109	0.6492	2.2e-16
A_thaliana	A_trichopoda	1.11346	-1.11116	-0.0616823	-0.0729839	0.01695	9.215e-10	-0.261648	-0.192897	1.93e-05	0.00196	0.02814	1.612e-15	0.86663	0.40626	3.14e-10	0.00367	0.5454	2.2e-16
A_thaliana	B_distachyon	1.06023	-0.99834	-0.0599531	-0.0380596	0.00237	0.01657	-0.056315	-0.093065	0.311	0.029	0.01954	2.344e-12	0.55651	0.32933	2.01e-06	0.000238	0.6547	2.2e-16
A_thaliana	B_rapaFPsc	-0.674783	-2.5176	-0.0545025	-0.0466984	0.03845	2.2e-16	-1.42847	1.2514	2e-16	2e-16	0.01127	2.2e-16	0.809281	0.219438	7.05e-07	0.178	0.08397	2.2e-16
A_thaliana	C_clementina	0.985023	-1.40563	-0.0609055	-0.0583797	0.002047	0.06557	-0.057475	0.248633	0.5772	0.0235	0.04617	2.2e-16	0.6475	1.1927	0.000654	4.13e-09	0	0.3987
A_thaliana	C_grandiflora	-1.24951	-3.14649	-0.0552097	-0.0547589	0.0001511	0.1207	0.12101	-0.13874	0.0763	0.0397	0.01333	2.2e-16	1.30213	-0.050268	1.73e-13	0.773	0.08607	2.2e-16
A_thaliana	C_papaya	0.892658	-1.46645	-0.0610663	-0.0498838	0.01166	8.989e-08	-0.056534	0.501579	0.556	9.62e-08	0.02995	2.2e-16	1.18752	0.13612	2.35e-14	0.368	0.01134	3.145e-08
A_thaliana	C_rubella	-1.24394	-3.13688	-0.0547053	-0.0538784	0	0.9811	-0.01069	0.01339	0.876	0.846	0.01312	2.2e-16	1.24196	-0.008752	3.36e-12	0.961	0.09207	2.2e-16
A_thaliana	C_sativus	1.0961	-1.32901	-0.0591709	-0.0752574	0.004726	0.01989	-0.171544	-0.089542	0.0754	0.3169	0.01822	4.445e-06	0.8773	0.2018	0.000157	0.347304	0.04964	1.408e-15
A_thaliana	C_sinensis	0.974603	-1.40942	-0.060777	-0.0543423	0.002054	0.07406	-0.08377	0.26441	0.4432	0.0239	0.04839	2.2e-16	0.78566	1.12012	6.91e-05	1.24e-07	0	0.9003
A_thaliana	E_grandis	1.07249	-1.31859	-0.0586676	-0.0365716	0.01818	8.412e-06	-0.19316	0.42111	0.0495	1.35e-06	0.02668	5.32e-08	0.8303	0.5382	0.000233	0.006792	0.06629	2.2e-16
A_thaliana	E_salsugineum	-0.988479	-2.81989	-0.056341	-0.0450705	0.03533	2.2e-16	-1.41918	1.33457	2e-16	2e-16	0.01456	2.2e-16	1.24475	-0.156241	2e-16	0.268	0.08508	2.2e-16
A_thaliana	F_vesca	1.03749	-1.2688	-0.059603	-0.0462406	0.003852	0.03691	-0.224693	0.257607	0.0367	0.0224	0.02611	5.217e-08	0.61652	0.70472	0.00368	0.00155	0.02799	3.558e-09
A_thaliana	G_raimondii	1.01678	-1.3957	-0.0630723	-0.0747419	0	0.8607	-0.0614	0.01895	0.591	0.873	0.03119	3.041e-10	1.25179	0.23096	8.45e-08	0.337	6.643e-05	0.2971
A_thaliana	H_annuus	1.1301	-1.26363	-0.0625762	-0.0541437	0	0.6204	-0.07968	0.10387	0.46	0.387	0.008313	0.01248	0.59529	0.31901	0.0283	0.2909	0.1849	2.2e-16
A_thaliana	H_vulgare	1.10512	-1.10919	-0.0627153	0.0034727	0.000786	0.2781	0.159584	-0.013832	0.114	0.856	0.01027	0.009193	0.31792	0.38852	0.1613	0.0234	0.6217	2.2e-16
A_thaliana	M_domestica	1.01191	-1.32979	-0.0497989	-0.0583495	0.009646	0.1524	-0.56936	0.21764	0.0536	0.5248	0.003515	0.268	0.71437	0.26826	0.205	0.682	0.01216	0.07187
A_thaliana	M_esculenta	1.01794	-1.36058	-0.0630562	-0.0701908	0.00593	0.0129	-0.19312	0.41182	0.14145	0.00319	0.01641	3.29e-05	0.87077	0.20218	0.00049	0.44468	0.001184	0.1265
A_thaliana	M_guttatus	1.10812	-1.23892	-0.0598251	-0.0401821	0.005636	0.001194	-0.202831	0.194577	0.00255	0.00281	0.01419	1.867e-07	0.80796	0.09215	5.4e-07	0.554	0.2615	2.2e-16
A_thaliana	M_truncatula	1.11352	-1.29596	-0.0580202	-0.0830971	0.001483	0.1643	0.08769	-0.19509	0.4181	0.0574	0.02702	1.243e-07	0.33968	1.00131	0.156	1.09e-05	0.06355	2.2e-16
A_thaliana	O_sativa	1.07085	-1.01993	-0.0600233	-0.0342093	0.003057	0.007438	-0.018844	-0.113564	0.7414	0.00431	0.01973	3.441e-12	0.5025	0.38601	4.87e-05	7.45e-06	0.6182	2.2e-16
A_thaliana	P_persica	0.998699	-1.33995	-0.058682	-0.0539854	0.005604	0.008431	-0.28416	0.33546	0.01182	0.00568	0.02705	3.664e-09	0.69739	0.7878	0.001658	0.000943	0.001168	0.1089
A_thaliana	P_trichocarpa	1.0059	-1.33621	-0.062901	-0.0521867	0	0.745	-0.10618	0.06918	0.448	0.642	0.02311	1.03e-05	0.97345	0.28764	0.000301	0.313528	0.009666	0.001826
A_thaliana	P_vulgaris	1.0916	-1.28923	-0.0598186	-0.0633155	0.001339	0.1797	-0.18298	0.04047	0.07	0.685	0.0115	0.0007505	0.65405	0.25879	0.00475	0.25735	0.07191	2.2e-16
A_thaliana	R_communis	1.03316	-1.35344	-0.0602553	-0.0742786	0	0.6684	-0.072147	-0.01604	0.495	0.877	0.03061	1.249e-11	0.8543	0.5479	2.23e-05	0.0054	0.003344	0.01281
A_thaliana	S_bicolor	1.06351	-1.00728	-0.0592593	-0.0349116	0.005139	0.0004685	-0.067397	-0.13308	0.23596	0.00164	0.02608	5.194e-16	0.54671	0.47781	6.98e-06	1.26e-07	0.6116	2.2e-16
A_thaliana	S_italica	1.06648	-1.01294	-0.0592775	-0.0370025	0.003601	0.003978	-0.037252	-0.120599	0.51096	0.00419	0.02786	2.2e-16	0.632	0.45753	4.77e-07	9.14e-07	0.574	2.2e-16
A_thaliana	S_lycopersicum	1.10646	-1.28744	-0.0603033	-0.0542396	0	0.643	-0.14149	0.01819	0.368	0.917	0.01168	2.412e-06	0.90283	0.28138	3.95e-05	0.246	0.149	2.2e-16
A_thaliana	S_tuberosum	1.14064	-1.26864	-0.0622179	-0.0591841	0	0.404	-0.086057	-0.010019	0.239	0.902	0.01664	9.565e-08	0.8144	0.14241	1.22e-06	0.442	0.2019	2.2e-16
A_thaliana	T_aestivumA	1.09755	-1.07911	-0.0615422	-0.0232714	0.0004225	0.2702	-0.107555	-0.02752	0.163	0.651	0.02111	6.136e-08	0.91474	0.19259	3.33e-07	0.172	0.5572	2.2e-16
A_thaliana	T_cacao	0.966058	-1.41691	-0.0608913	-0.0543853	0.003329	0.01368	-0.201489	0.306911	0.04854	0.00419	0.02892	9.548e-14	0.6959	0.768	0.000151	6.73e-05	0.001531	0.04478
A_thaliana	V_vinifera	0.999977	-1.35859	-0.055613	-0.0591891	0.003577	0.07172	0.02609	0.26817	0.8569	0.0511	0.01855	7.135e-05	0.96022	0.30949	0.00113	0.26744	0	0.7979
A_thaliana	Z_mays	1.06388	-1.00862	-0.0609285	-0.0219882	0.0008658	0.1593	-0.109429	-0.014102	0.0889	0.7573	0.02004	1.154e-09	0.72258	0.14978	5.86e-08	0.112	0.6678	2.2e-16
A_trichopoda	B_distachyon	1.08132	-1.0941	-0.0725127	-0.0392622	0.003984	0.0003708	0.161646	-0.139303	0.002135	0.000397	0.02482	2.2e-16	0.15392	0.74523	0.21	6.37e-16	0.4954	2.2e-16
A_trichopoda	B_rapaFPsc	1.10182	-1.089	-0.0743711	-0.0528024	0.005649	0.00541	-0.200446	-0.060053	0.00735	0.4026	0.01159	6.219e-05	0.48433	0.39919	0.00591	0.01814	0.5618	2.2e-16
A_trichopoda	C_clementina	1.06804	-1.24164	-0.069103	-0.0562364	0.007484	2.8e-06	-0.05535	-0.268014	0.359	3.31e-05	0.04193	2.2e-16	0.5664	1.2354	4.12e-05	2e-16	0.1064	2.2e-16
A_trichopoda	C_grandiflora	1.10762	-1.11043	-0.0727705	-0.0601457	0.009326	1.196e-05	-0.262208	-0.057233	3.79e-05	0.364	0.02044	4.692e-11	0.58931	0.56156	4.27e-05	8.59e-05	0.507	2.2e-16
A_trichopoda	C_papaya	1.06398	-1.21863	-0.0696013	-0.0465394	0.002069	0.01713	-0.134567	-0.052698	0.0312	0.397	0.0178	1.035e-12	0.69623	0.47738	1.64e-06	0.000963	0.1412	2.2e-16
A_trichopoda	C_rubella	1.11146	-1.11579	-0.0724171	-0.0595323	0.01325	3.233e-07	-0.23246	-0.183705	0.000401	0.005605	0.02938	1.06e-14	0.59867	0.79615	6.15e-05	1.39e-07	0.5102	2.2e-16
A_trichopoda	C_sativus	1.11755	-1.22592	-0.0730164	-0.0732821	0.00856	3.547e-06	-0.228856	-0.086111	0.000143	0.08752	0.01897	2.466e-12	0.90584	0.20304	1.1e-09	0.102	0.2479	2.2e-16
A_trichopoda	C_sinensis	1.06673	-1.25554	-0.070384	-0.0520557	0.003035	0.004361	-0.05719	-0.17503	0.376	0.0115	0.03022	2.2e-16	0.68854	0.90611	3.02e-06	9.97e-09	0.09656	2.2e-16
A_trichopoda	E_grandis	1.09267	-1.23061	-0.0710975	-0.0354379	0.0002245	0.2736	-0.090265	0.072891	0.155	0.192	0.03234	2.2e-16	0.63881	0.83101	5.81e-05	2.91e-09	0.2651	2.2e-16
A_trichopoda	E_salsugineum	1.10616	-1.11912	-0.0734776	-0.0502644	0.008448	2.493e-05	-0.24478	-0.05191	7.04e-05	0.393	0.01939	8.746e-11	0.63175	0.47582	8.95e-06	0.000708	0.5619	2.2e-16
A_trichopoda	F_vesca	1.06752	-1.18219	-0.0688593	-0.0461926	0	0.432	-0.07859	0.036609	0.196	0.559	0.03329	2.2e-16	0.69984	0.84257	3.06e-07	2.39e-09	0.1463	2.2e-16
A_trichopoda	G_max	1.08543	-1.10926	-0.0703534	-0.0661897	0.0006802	0.3045	-0.2014	0.1282	0.136	0.36	0.01422	0.006634	0.99234	-0.36512	0.00155	0.26021	0.2559	2.2e-16
A_trichopoda	G_raimondii	1.0868	-1.18885	-0.0738266	-0.0709539	0.00691	0.0003897	-0.145952	-0.174006	0.0589	0.0216	0.02629	1.356e-12	0.60924	0.69464	0.000287	2.48e-05	0.1887	2.2e-16
A_trichopoda	H_annuus	1.1118	-1.18202	-0.068293	-0.0481933	0.006971	0.004488	-0.017083	-0.266476	0.83112	0.00279	0.01701	7.438e-06	0.29875	0.86236	0.141395	0.000137	0.3767	2.2e-16
A_trichopoda	H_vulgare	1.10758	-1.18504	-0.0624479	0.00548741	0	0.6169	0.086522	-0.05039	0.364	0.477	0.0563	8.063e-14	0.6708	0.92921	0.00329	4.95e-08	0.4254	2.2e-16
A_trichopoda	L_usitatissimum	1.0578	-1.11028	-0.0671336	-0.0351005	0	0.8085	-0.08708	0.02535	0.515	0.83	0.01916	0.001471	0.88008	0.21534	0.0027	0.4041	0.3332	2.2e-16
A_trichopoda	M_domestica	1.02335	-1.16705	-0.0578539	-0.0449302	0	0.6193	0.14016	-0.03664	0.338	0.834	0	0.5067	0.2066	0.27737	0.552	0.503	0.2031	2.2e-16
A_trichopoda	M_esculenta	1.07012	-1.21606	-0.0697769	-0.0683452	0.0014	0.08127	-0.045362	-0.133985	0.5302	0.0816	0.02783	2.214e-14	0.49259	0.89138	0.00126	4.48e-08	0.08645	2.2e-16
A_trichopoda	M_guttatus	1.10099	-1.16	-0.0701863	-0.0377667	0.005095	0.0005074	-0.225626	0.043809	0.000154	0.443344	0.0277	2.2e-16	0.81124	0.51331	2.69e-08	0.000241	0.3929	2.2e-16
A_trichopoda	M_truncatula	1.11742	-1.16306	-0.0694513	-0.080513	0.01225	1.059e-07	-0.170304	-0.203125	0.005945	0.000713	0.02327	1.177e-13	0.69338	0.46607	8.82e-07	0.000639	0.2772	2.2e-16
A_trichopoda	O_sativa	1.08967	-1.11489	-0.0733201	-0.0360517	0.0039	0.000485	0.171102	-0.12336	0.001687	0.000833	0.02724	2.2e-16	0.21407	0.70963	0.0885	2e-16	0.481	2.2e-16
A_trichopoda	P_persica	1.04009	-1.22308	-0.0685978	-0.0520947	0	0.4674	-0.0268	-0.05645	0.67	0.4	0.03185	2.2e-16	0.55923	0.96386	3.76e-05	3e-11	0.06373	2.2e-16
A_trichopoda	P_trichocarpa	1.05703	-1.19745	-0.0716323	-0.0519695	0	0.6977	-0.001804	-0.073089	0.984	0.455	0.02164	1.777e-08	0.22494	0.9055	0.218	3.16e-06	0.09402	2.2e-16
A_trichopoda	P_virgatum	1.09306	-1.19655	-0.0635012	-0.0220134	0.01089	0.05996	0.35435	-0.28796	0.0629	0.038	0.07032	2.043e-06	0.13998	1.50175	0.75	3.97e-06	0.4407	2.2e-16
A_trichopoda	P_vulgaris	1.09746	-1.17854	-0.072605	-0.0614743	0.005266	0.0005979	-0.170684	-0.085414	0.00897	0.1694	0.02274	2.584e-13	0.63785	0.55986	2.82e-05	0.000113	0.2217	2.2e-16
A_trichopoda	R_communis	1.07078	-1.22505	-0.0689868	-0.0713227	0.006323	1.347e-05	-0.037344	-0.241565	0.54	6.87e-05	0.03758	2.2e-16	0.7717	0.868	1.62e-08	1.69e-10	0.1188	2.2e-16
A_trichopoda	S_bicolor	1.08459	-1.10271	-0.0739056	-0.0388681	0.008782	9.864e-08	0.208028	-0.210957	0.000114	8.62e-08	0.03255	2.2e-16	0.10106	0.87658	0.418	2e-16	0.5042	2.2e-16
A_trichopoda	S_italica	1.08155	-1.10033	-0.0737775	-0.0389258	0.006495	7.101e-06	0.209201	-0.173379	0.000163	1.59e-05	0.02976	2.2e-16	0.14253	0.80127	0.253	2e-16	0.4809	2.2e-16
A_trichopoda	S_lycopersicum	1.11221	-1.18253	-0.0712212	-0.0544144	0.007998	7.683e-06	-0.251152	-0.044857	2.77e-05	0.5	0.0292	2.2e-16	0.79417	0.71159	2.45e-08	6.68e-06	0.2752	2.2e-16
A_trichopoda	S_polyrhiza	1.08086	-1.26242	-0.0745635	-0.0274924	0.01177	5.315e-12	0.002251	0.260202	0.963	2.1e-11	0.01873	2.2e-16	0.54988	0.59873	1.85e-05	3.84e-09	0.2557	2.2e-16
A_trichopoda	S_tuberosum	1.10737	-1.1894	-0.0702827	-0.0568878	0.009461	3.683e-06	-0.296278	-0.005567	4.08e-06	0.935	0.03137	2.2e-16	0.8401	0.70744	2.61e-08	1.05e-05	0.2761	2.2e-16
A_trichopoda	T_aestivumA	1.09621	-1.16742	-0.0751709	-0.0263155	0.004681	0.00362	0.172986	0.072147	0.0162	0.194	0.01588	5.209e-08	0.29552	0.62243	0.0939	5.17e-06	0.4116	2.2e-16
A_trichopoda	T_cacao	1.05824	-1.23361	-0.0683529	-0.0532616	0.002835	0.00351	-0.118534	-0.106293	0.0568	0.112	0.02488	2.2e-16	0.66114	0.74016	2.51e-06	9.48e-07	0.09114	2.2e-16
A_trichopoda	V_vinifera	0.982099	-1.35107	-0.069471	-0.0576353	0.01131	6.746e-09	0.109723	0.33161	0.135	2.85e-06	0.03152	2.2e-16	0.5239	1.0425	0.000596	1.63e-12	0	0.9461
A_trichopoda	Z_mays	1.08281	-1.08937	-0.0730976	-0.0243309	0.0009287	0.116	0.125167	-0.061043	0.0515	0.159	0.01998	4.71e-12	0.32139	0.52447	0.0231	4.12e-08	0.5329	2.2e-16
B_distachyon	B_rapaFPsc	1.05966	-0.985088	-0.0423823	-0.0509218	0	0.4385	-0.027998	0.08769	0.604	0.201	0.01089	2.901e-05	0.2084	0.4631	0.055104	0.000816	0.5875	2.2e-16
B_distachyon	C_clementina	1.07591	-1.08058	-0.0345495	-0.0574023	0.003438	0.002058	-0.133078	0.01989	0.000882	0.727706	0.02653	2.2e-16	0.53364	0.48487	2.33e-09	0.000142	0.4506	2.2e-16
B_distachyon	C_grandiflora	1.06304	-1.00401	-0.0391466	-0.0589762	0.0001052	0.3228	-0.06061	-0.012199	0.177	0.831	0.01563	1.104e-09	0.33746	0.46141	0.000266	8.87e-05	0.6224	2.2e-16
B_distachyon	C_papaya	1.06851	-1.06952	-0.0322902	-0.0495564	0.002779	0.007519	-0.127772	0.021911	0.0025	0.6989	0.02653	2.2e-16	0.63696	0.32756	8.88e-12	0.00865	0.4806	2.2e-16
B_distachyon	C_rubella	1.06168	-1.00047	-0.0367005	-0.0581365	0.002291	0.02455	-0.093939	-0.05742	0.037	0.34	0.02375	1.756e-13	0.38403	0.60157	4.4e-05	1.75e-06	0.6398	2.2e-16
B_distachyon	C_sativus	1.08013	-1.06716	-0.0364849	-0.0743098	0.001755	0.03381	-0.103682	0.044922	0.00952	0.33489	0.01177	3.803e-08	0.51662	0.002016	2.27e-08	0.985	0.5643	2.2e-16
B_distachyon	C_sinensis	1.07749	-1.08954	-0.0354571	-0.0522859	0.004238	0.0009924	-0.156831	0.082487	0.000202	0.174084	0.02357	1.364e-15	0.60824	0.30047	1.08e-10	0.0263	0.462	2.2e-16
B_distachyon	E_grandis	1.07649	-1.0888	-0.0377325	-0.041992	0.02386	2.765e-14	0.165587	0.338704	0.00292	6.97e-07	0.01862	2.236e-11	0.471725	0.324555	7.23e-06	0.0116	0.1889	2.2e-16
B_distachyon	E_salsugineum	1.06597	-1.01248	-0.03807	-0.0482572	0	0.7924	-0.003837	-0.034226	0.928	0.539	0.01582	6.255e-10	0.42744	0.38289	6.7e-06	0.00211	0.605	2.2e-16
B_distachyon	F_vesca	1.06632	-1.0434	-0.0324093	-0.0493275	0	0.4061	-0.019022	0.082516	0.668	0.18	0.02457	3.959e-16	0.488255	0.481777	3.19e-08	8.32e-05	0.3723	2.2e-16
B_distachyon	G_max	1.07552	-1.01283	-0.041983	-0.0716224	0.00289	0.1578	-0.15398	-0.01756	0.0753	0.8876	0.02569	0.0001799	0.44016	0.56434	0.00967	0.02085	0.3822	2.2e-16
B_distachyon	G_raimondii	1.06185	-1.03	-0.0399908	-0.0733329	0.005428	0.00118	-0.168537	0.010667	0.000806	0.872776	0.01529	3.224e-08	0.44933	0.26657	3.24e-05	0.0626	0.5543	2.2e-16
B_distachyon	H_annuus	1.07427	-1.05247	-0.0353002	-0.0521922	0.001607	0.1295	-0.106581	0.118655	0.071	0.151	0.01201	0.0001439	0.53288	-0.01223	6.07e-05	0.947	0.6166	2.2e-16
B_distachyon	H_vulgare	-0.469579	-2.6359	-0.00421632	0.0164939	0.2336	2.2e-16	1.88219	0.997734	2e-16	1.56e-10	0.06866	2.2e-16	1.12607	0.96899	4.37e-07	2.16e-05	0.1737	2.2e-16
B_distachyon	L_usitatissimum	1.05711	-0.997832	-0.0309553	-0.033495	0.02431	0.0003839	0.13203	0.38625	0.18176	0.00199	0.01232	0.01158	0.56651	-0.40982	0.00384	0.09582	0.4805	2.2e-16
B_distachyon	M_domestica	1.03626	-1.03783	-0.0191115	-0.0498203	0.005537	0.135	0.07128	0.29347	0.59	0.128	0.005507	0.1358	0.49788	-0.04441	0.0634	0.9092	0.284	2.2e-16
B_distachyon	M_esculenta	1.06685	-1.06095	-0.0388268	-0.0710287	0.002104	0.03336	-0.093452	-0.044635	0.0385	0.483	0.01947	6.769e-11	0.45686	0.46474	9.05e-06	0.00135	0.4379	2.2e-16
B_distachyon	M_guttatus	1.07898	-1.04417	-0.0390414	-0.0410125	0.008176	6.918e-06	-0.03262	0.273351	0.469	3.08e-06	0.01642	1.083e-10	0.569708	0.0984	8.45e-09	0.442	0.4248	2.2e-16
B_distachyon	M_truncatula	1.06609	-1.03598	-0.0381208	-0.0880661	0.02058	1.908e-12	-0.269858	-0.103766	2.76e-09	0.0632	0.02058	1.905e-12	0.53043	0.34447	1.08e-07	0.0051	0.4425	2.2e-16
B_distachyon	O_sativa	-0.254956	-2.14718	-0.0200629	-0.0148364	0.2645	2.2e-16	0.902953	1.90063	2e-16	2e-16	0.04559	2.2e-16	0.911443	0.519264	8.69e-11	5.52e-05	0.1953	2.2e-16
B_distachyon	P_persica	1.06809	-1.06424	-0.032893	-0.0561252	0	0.5305	-0.037832	0.056812	0.358	0.331	0.02993	2.2e-16	0.562692	0.477249	5.11e-11	8.23e-05	0.3963	2.2e-16
B_distachyon	P_trichocarpa	1.06378	-1.04043	-0.0400884	-0.0516337	0.004606	0.008832	-0.135241	-0.045938	0.0116	0.5156	0.01377	5.034e-06	0.43532	0.258	0.000242	0.098898	0.572	2.2e-16
B_distachyon	P_virgatum	-0.0732645	-2.11439	-0.0222938	-0.0182145	0.2282	2.2e-16	1.3854	1.5931	6.74e-12	8e-16	0.06989	2.2e-16	0.87444	1.22517	0.00179	7.77e-06	0.2511	2.2e-16
B_distachyon	P_vulgaris	1.07546	-1.03874	-0.0411651	-0.0671656	0.0006464	0.1625	-0.073981	-0.017076	0.113	0.77	0.01475	2.57e-09	0.43941	0.24314	5.1e-06	0.0433	0.4941	2.2e-16
B_distachyon	R_communis	1.06613	-1.06303	-0.0326272	-0.0743608	0.01587	8.139e-12	-0.2527	-0.004073	4.02e-11	0.938	0.0236	2.2e-16	0.57413	0.32368	3.14e-11	0.00618	0.5683	2.2e-16
B_distachyon	S_bicolor	-0.0955435	-2.0393	-0.0170963	-0.0155415	0.2819	2.2e-16	0.729367	2.20128	3.73e-16	2e-16	0.05778	2.2e-16	0.37943	1.14455	0.00123	2e-16	0.1856	2.2e-16
B_distachyon	S_italica	-0.157233	-2.08169	-0.016885	-0.0172739	0.2667	2.2e-16	1.04598	1.83598	2e-16	2e-16	0.05178	2.2e-16	0.401726	1.07387	0.000741	2e-16	0.1805	2.2e-16
B_distachyon	S_lycopersicum	1.06496	-1.04572	-0.0378102	-0.0549786	0.0227	7.767e-15	-0.319425	0.056298	3.84e-15	0.335	0.02333	3.205e-15	0.64352	0.22486	3.13e-12	0.0907	0.6418	2.2e-16
B_distachyon	S_polyrhiza	1.11533	-1.19021	-0.0403528	-0.0256553	0.06661	2.2e-16	0.341536	0.463981	1.38e-10	7.21e-16	0.02422	2.261e-14	0.66546	0.24423	7.28e-10	0.0354	0.1118	2.2e-16
B_distachyon	S_tuberosum	1.06041	-1.04761	-0.0345947	-0.0570119	0.01432	5.816e-09	-0.261426	0.092661	8.44e-10	0.12	0.01945	8.842e-12	0.57702	0.2428	2.89e-09	0.0739	0.6089	2.2e-16
B_distachyon	T_aestivumA	-0.755897	-2.63435	-0.0357681	-0.0168605	0.2275	2.2e-16	1.51387	1.31443	2e-16	2e-16	0.03522	2.2e-16	0.84515	0.67937	5.98e-06	0.000345	0.1099	2.2e-16
B_distachyon	T_cacao	1.06852	-1.06675	-0.0333471	-0.0555962	0.002501	0.007197	-0.104832	-0.024122	0.00928	0.67817	0.01987	7.485e-15	0.52796	0.32408	7.01e-09	0.0136	0.4659	2.2e-16
B_distachyon	V_vinifera	1.07423	-1.14115	-0.0352026	-0.0604975	0.00343	0.002511	0.090894	0.092095	0.0411	0.1122	0.02109	1.348e-14	0.37613	0.58287	0.000119	4.75e-06	0.2692	2.2e-16
B_distachyon	Z_mays	0.00674893	-1.97839	-0.0158688	0.00141587	0.2974	2.2e-16	1.12134	1.85299	2e-16	2e-16	0.04774	2.2e-16	0.733016	0.607318	1.25e-08	5.45e-07	0.1645	2.2e-16
B_rapaFPsc	C_clementina	1.02435	-1.39705	-0.0544561	-0.0632286	0.01164	0.0009134	0.44456	-0.06161	0.000543	0.66753	0.0283	1.501e-07	0.01294	1.31602	0.957	1.04e-06	0.01662	2.005e-05
B_rapaFPsc	C_grandiflora	-0.613899	-2.49713	-0.0467183	-0.0530295	0.02506	2.2e-16	1.07131	-1.08017	2e-16	2e-16	0.008816	1.004e-14	0.50698	0.43068	0.00292	0.00973	0.1018	2.2e-16
B_rapaFPsc	C_papaya	0.934625	-1.43553	-0.0528376	-0.0523696	0.02098	1.223e-08	0.336941	0.410788	0.004534	0.000382	0.007374	0.0009036	0.49839	0.26317	0.0115	0.1704	0	0.5051
B_rapaFPsc	C_rubella	-0.610774	-2.4931	-0.0459147	-0.0525899	0.02718	2.2e-16	1.10517	-1.10052	2e-16	2e-16	0.007789	1.07e-12	0.53235	0.35477	0.00214	0.04006	0.09905	2.2e-16
B_rapaFPsc	C_sativus	1.12821	-1.33747	-0.0563832	-0.0776678	0	0.7236	-0.0850848	-0.0007628	0.476	0.994	0.01302	0.002946	0.77457	0.16141	0.00667	0.53619	0.1513	2.2e-16
B_rapaFPsc	C_sinensis	1.01947	-1.39396	-0.0539997	-0.0575064	0.01733	9.377e-05	0.5175	-0.05008	8.77e-05	0.734	0.03248	5.963e-08	0.22095	1.33003	0.39	4.41e-06	0.0193	1.027e-05
B_rapaFPsc	E_grandis	1.07626	-1.32084	-0.0540773	-0.0412802	0.02693	2.503e-05	0.1366	0.4335	0.310583	0.000288	0.0104	0.009344	0.50059	0.39799	0.0857	0.1221	0.07748	3.003e-14
B_rapaFPsc	E_salsugineum	-0.941469	-2.80942	-0.0469996	-0.0442656	0.001346	0.002415	0.309432	-0.282373	0.000573	0.002011	0.0104	2.2e-16	0.284592	0.748013	0.142576	0.000153	0.05468	2.2e-16
B_rapaFPsc	F_vesca	1.034	-1.26978	-0.0560297	-0.0486827	0.004778	0.05941	0.3448	-0.07944	0.0203	0.6045	0.01721	0.0004931	0.4314	0.75249	0.12099	0.00904	0.06747	1.754e-13
B_rapaFPsc	G_raimondii	1.04713	-1.35587	-0.0561711	-0.0779007	0.001972	0.1491	0.25293	-0.0556	0.0609	0.6898	0.01029	0.003227	0.66217	0.1715	0.00848	0.50864	0.01481	0.0001281
B_rapaFPsc	H_annuus	1.12437	-1.2309	-0.0570936	-0.054669	0	0.5926	-0.0232	0.1465	0.861	0.326	0	0.4886	0.39311	-0.11203	0.241	0.767	0.2095	2.2e-16
B_rapaFPsc	H_vulgare	1.10488	-1.05838	-0.047143	0.00742192	0.008181	0.05952	0.10309	0.18838	0.4237	0.0438	0.002797	0.198	0.4432	0.01714	0.0826	0.926	0.5249	2.2e-16
B_rapaFPsc	M_esculenta	1.03633	-1.32974	-0.0571742	-0.0745855	0.007154	0.021	0.40121	-0.11365	0.00728	0.47502	0.04117	1.91e-08	1.11893	0.66504	0.000141	0.033348	0.01725	0.0001138
B_rapaFPsc	M_guttatus	1.11124	-1.21538	-0.0546876	-0.0434961	0	0.6951	-0.020201	0.070392	0.809	0.395	0.01255	9.215e-05	0.74568	0.10708	0.000152	0.582892	0.264	2.2e-16
B_rapaFPsc	M_truncatula	1.11506	-1.25084	-0.051599	-0.0841053	0.001687	0.2013	0.08135	-0.21231	0.5307	0.0735	0.02767	1.598e-05	0.3392	1.00065	0.233636	0.000128	0.2251	2.2e-16
B_rapaFPsc	O_sativa	1.0724	-1.00298	-0.0507869	-0.0386587	0	0.4516	0.074765	0.015117	0.285	0.762	0.01247	8.609e-06	0.47453	0.2466	0.00108	0.01737	0.6231	2.2e-16
B_rapaFPsc	P_persica	1.01208	-1.31599	-0.0533975	-0.0538534	0.005658	0.0335	0.34606	-0.04678	0.013	0.757	0.007945	0.01266	0.57197	0.2707	0.0304	0.3446	0.01274	0.0005804
B_rapaFPsc	P_trichocarpa	1.03556	-1.33833	-0.0547646	-0.0548232	0.00992	0.0145	0.39338	0.03996	0.016	0.823	0.04272	2.59e-07	1.4896	0.1516	4.81e-06	0.668	0.003284	0.07663
B_rapaFPsc	P_vulgaris	1.09979	-1.25631	-0.0549004	-0.0661302	0	0.4927	0.14823	-0.03579	0.243	0.776	0.008749	0.01551	0.60032	0.20943	0.0276	0.4383	0.1671	2.2e-16
B_rapaFPsc	R_communis	1.04402	-1.32609	-0.0547744	-0.0768082	0.004859	0.03452	0.33107	-0.22407	0.0119	0.07	0.01584	0.0001572	0.40013	0.62064	0.1175	0.00992	0.02204	1.919e-06
B_rapaFPsc	S_bicolor	1.06684	-0.996395	-0.0502801	-0.0378989	0	0.4178	0.070238	-0.056487	0.303	0.276	0.01621	2.835e-07	0.42995	0.37084	0.002084	0.000488	0.5717	2.2e-16
B_rapaFPsc	S_italica	1.07131	-1.00356	-0.0506354	-0.0404672	0	0.7059	0.05752	-0.01998	0.409	0.703	0.01653	2.645e-07	0.49719	0.35261	0.000909	0.00177	0.5531	2.2e-16
B_rapaFPsc	S_lycopersicum	1.13731	-1.23781	-0.0545913	-0.0555898	0	0.8254	-0.009214	-0.051669	0.916	0.589	0.00815	0.001752	0.43018	0.47328	0.0391	0.0391	0.2546	2.2e-16
B_rapaFPsc	S_polyrhiza	1.09582	-1.09056	-0.0484132	-0.0260583	0.003635	0.0165	0.056309	0.135679	0.4274	0.0202	0.007016	0.0009102	0.50055	0.10217	0.00149	0.42999	0.5817	2.2e-16
B_rapaFPsc	S_tuberosum	1.13601	-1.23362	-0.0568526	-0.0616019	0	0.7314	-0.06395	-0.004477	0.471	0.962	0.01292	0.0001831	0.56242	0.46963	0.00848	0.0376	0.3095	2.2e-16
B_rapaFPsc	T_aestivumA	1.09631	-1.06698	-0.0537159	-0.0238643	3.185e-05	0.3625	-0.012409	0.103038	0.898	0.158	0.01241	0.0008073	0.81489	-0.08244	0.000169	0.611198	0.535	2.2e-16
B_rapaFPsc	T_cacao	0.996143	-1.39967	-0.0543851	-0.058967	0.005106	0.01549	0.35342	-0.08734	0.00575	0.51878	0.02295	2.105e-07	0.35234	0.98717	0.138	9.1e-05	0.01095	0.0001308
B_rapaFPsc	V_vinifera	1.03391	-1.32358	-0.0505826	-0.0633942	0.005628	0.07132	0.367891	-0.005212	0.0427	0.9765	0.003995	0.115	0.11708	0.53169	0.726	0.104	0.02355	0.0001144
B_rapaFPsc	Z_mays	1.06866	-0.995778	-0.0517532	-0.0264943	0	0.8249	0.03301	0.018488	0.677	0.74	0.0136	3.451e-05	0.58857	0.15563	0.000162	0.155479	0.6235	2.2e-16
C_clementina	C_grandiflora	0.987299	-1.41402	-0.0591357	-0.060854	0.004093	0.01314	0.255528	0.057311	0.0221	0.5761	0.04094	6.523e-16	1.37639	0.34737	1.4e-10	0.0762	0	0.7502
C_clementina	C_papaya	0.358433	-1.74465	-0.0539115	-0.0437293	0.02319	2.67e-10	0.56172	0.36322	0.000479	0.015187	0.01541	3.283e-07	1.30908	-0.33908	4.13e-07	0.158	0.131	2.2e-16
C_clementina	C_rubella	0.986785	-1.39502	-0.0582228	-0.0595871	0.008781	0.0004171	0.431856	-0.075703	0.000188	0.474067	0.039	1.913e-14	1.25687	0.40022	8.02e-09	0.0441	0.0017	0.05717
C_clementina	C_sativus	0.758388	-1.62093	-0.0530083	-0.0713747	0.0304	1.577e-08	0.93197	-0.49402	4.01e-09	0.000304	0.03676	4.259e-10	1.4366	0.2939	1.26e-07	0.21	0.03574	1.513e-10
C_clementina	C_sinensis	-4.7988	-6.15949	-0.0544518	-0.0486691	0	0.741	0.43832	-0.55648	0.594	0.498	0.0009038	0.001228	0.87702	0.28074	0.399	0.787	0.06684	2.2e-16
C_clementina	E_grandis	0.705764	-1.5611	-0.0522035	-0.0314568	0.1448	2.2e-16	-0.023984	1.62927	0.84	2e-16	0.02175	8.762e-13	0.89634	0.53161	7.88e-05	0.00453	0.07093	2.2e-16
C_clementina	E_salsugineum	0.969226	-1.42088	-0.0592807	-0.0507961	0.009737	0.0001201	0.259077	0.220786	0.0216	0.0442	0.03956	1.521e-15	1.32984	0.27446	9.46e-11	0.167	0	0.5206
C_clementina	F_vesca	0.469552	-1.57071	-0.0518213	-0.0388573	0.04882	2.2e-16	0.17749	1.04285	0.226	4.8e-13	0.02141	1.25e-09	0.85356	0.47463	0.000154	0.03102	0.09727	2.2e-16
C_clementina	G_raimondii	0.375549	-1.70518	-0.0569226	-0.068391	0.01859	4.223e-10	0.723825	-0.002156	8.88e-08	0.986	0.0236	1.537e-12	0.74801	0.67083	0.000602	0.00089	0.1163	2.2e-16
C_clementina	H_annuus	0.99952	-1.39314	-0.0523739	-0.0447164	0.009095	0.001951	-0.11991	0.45805	0.381298	0.000572	0.0205	2.557e-06	1.17406	-0.14285	1.93e-06	0.548	0.002942	0.03637
C_clementina	H_vulgare	1.1015	-1.19518	-0.0545566	0.00344705	0	0.975	0.017125	-0.013761	0.866	0.844	0.0336	1.478e-07	0.39696	0.79835	0.114	5e-06	0.2988	2.2e-16
C_clementina	M_domestica	0.419315	-1.54803	-0.0515618	-0.0432063	0.05618	0.000414	-0.23581	1.58231	0.567888	0.000393	0	0.5993	-0.40951	-0.25263	0.555	0.733	0.1362	2.575e-09
C_clementina	M_esculenta	0.271167	-1.73708	-0.0551116	-0.0644602	0.02235	1.62e-12	0.972365	-0.441958	3.46e-13	0.000591	0.02147	4.553e-12	1.17572	0.17965	1.41e-07	0.404	0.118	2.2e-16
C_clementina	M_guttatus	0.983204	-1.36965	-0.0551789	-0.0329727	0.04605	2.2e-16	-0.206521	0.85689	0.0102	2e-16	0.0185	9.82e-14	1.00312	0.055	7.4e-11	0.694	0.0008575	0.05572
C_clementina	M_truncatula	0.729529	-1.49254	-0.0504593	-0.0728801	0.04723	1.526e-10	1.03216	-0.98343	7.81e-09	1.29e-09	0.0147	0.0004946	0.7198	0.3512	0.0169	0.1973	0.07668	2.2e-16
C_clementina	O_sativa	1.08016	-1.09996	-0.0581426	-0.0307071	0.001799	0.02636	-0.03411	-0.083143	0.57	0.0299	0.03091	2.2e-16	0.60318	0.5283	9.08e-06	1.13e-09	0.3898	2.2e-16
C_clementina	P_persica	0.296004	-1.67087	-0.0508459	-0.046134	0.04581	2.2e-16	0.244385	0.99558	0.0913	2.39e-11	0.01464	4.96e-08	0.89545	0.1672	6.87e-05	0.467	0.1236	2.2e-16
C_clementina	P_trichocarpa	0.228186	-1.71559	-0.052199	-0.0479755	0.0185	1.029e-07	0.7542	-0.1572	9.64e-07	0.313	0.03245	9.767e-13	1.2486	0.24419	5.75e-07	0.334	0.1203	2.2e-16
C_clementina	P_vulgaris	0.672008	-1.53265	-0.0518007	-0.0526349	0.004612	0.04516	0.45163	-0.2636	0.0141	0.1014	0.01445	0.0004971	0.89401	0.21113	0.00434	0.44077	0.06684	1.344e-15
C_clementina	R_communis	0.330753	-1.74218	-0.0530922	-0.0690304	0.03628	2.2e-16	1.2851	-0.650607	2e-16	7.15e-10	0.01968	6.037e-16	0.84129	0.47301	6.5e-06	0.0065	0.1306	2.2e-16
C_clementina	S_bicolor	1.07924	-1.09004	-0.057467	-0.0320376	0.006295	3.252e-05	-0.007342	-0.164991	0.901	4.29e-05	0.03594	2.2e-16	0.50176	0.66779	0.000144	1.28e-13	0.4374	2.2e-16
C_clementina	S_italica	1.07951	-1.0904	-0.0577783	-0.0322753	0.003275	0.003232	-0.028415	-0.114179	0.63	0.0042	0.02773	2.2e-16	0.46773	0.57702	0.000522	2.64e-10	0.4416	2.2e-16
C_clementina	S_lycopersicum	0.885536	-1.4363	-0.0559877	-0.0511567	0.006916	3.382e-06	0.44374	-0.330416	1.26e-06	0.000508	0.01429	1.327e-11	0.75988	0.33826	8.42e-07	0.0346	0.03129	2.2e-16
C_clementina	S_polyrhiza	1.07622	-1.22813	-0.058448	-0.0213423	0.00927	1.279e-07	-0.137821	0.240855	0.0131	1.83e-08	0.02374	2.2e-16	0.88336	0.36247	3.83e-10	0.000809	0.2764	2.2e-16
C_clementina	T_aestivumA	1.10173	-1.15813	-0.0623262	-0.0204525	0.001383	0.1148	-0.163572	0.007324	0.0506	0.8988	0.01924	2.904e-08	0.78514	0.35698	0.000111	0.010595	0.379	2.2e-16
C_clementina	T_cacao	0.172653	-1.82657	-0.0545373	-0.0496608	0.02182	2.2e-16	0.590165	0.192533	4.64e-08	0.0689	0.02139	2.2e-16	0.79053	0.60627	3.4e-05	0.0012	0.1345	2.2e-16
C_clementina	V_vinifera	0.248141	-1.71686	-0.0525711	-0.0533987	0.06984	2.2e-16	-0.09888	1.40164	0.515	2e-16	0.02186	1.981e-10	0.74273	0.68717	0.00277	0.00248	0.1211	2.2e-16
C_clementina	Z_mays	1.08016	-1.08315	-0.0566905	-0.0168874	0.001588	0.06755	-0.083887	-0.055652	0.21	0.197	0.02034	1.107e-10	0.6817	0.28329	7.48e-06	0.00381	0.4991	2.2e-16
C_grandiflora	C_papaya	0.888707	-1.46623	-0.058726	-0.049568	0.0199	4.674e-12	-0.067004	0.641248	0.482	8.6e-12	0.01363	1.333e-08	0.69333	0.28465	9.02e-06	0.0629	0.01332	4.277e-09
C_grandiflora	C_rubella	-3.85086	-6.13142	-0.055281	-0.054692	0	0.5938	0.47185	-0.46334	0.307	0.322	0.00571	2.2e-16	3.07649	-0.98681	0.000236	0.244267	0.04826	2.2e-16
C_grandiflora	C_sativus	1.10466	-1.33265	-0.0586719	-0.0755413	0.0002618	0.3155	-0.09129	-0.04713	0.327	0.587	0.01864	5.556e-06	0.95031	0.09619	4.44e-05	0.657	0.06134	2.2e-16
C_grandiflora	C_sinensis	0.983623	-1.41213	-0.0610953	-0.0553855	0.001879	0.09014	0.050805	0.202368	0.6361	0.0888	0.03973	2.487e-14	0.35044	1.36836	0.0797	8e-10	2.776e-05	0.3076
C_grandiflora	E_grandis	1.07717	-1.32744	-0.0585662	-0.0370562	0.01326	0.0002323	-0.04287	0.34037	0.652	8.86e-05	0.02197	1.739e-06	0.56045	0.64409	0.01179	0.00149	0.0459	3.507e-13
C_grandiflora	E_salsugineum	-0.911425	-2.80223	-0.055715	-0.044517	0.02939	2.2e-16	-1.10713	1.20514	2e-16	2e-16	0.009937	2.2e-16	0.446678	0.585656	0.00161	5.77e-05	0.1025	2.2e-16
C_grandiflora	F_vesca	1.03914	-1.26978	-0.0576475	-0.045562	0.001749	0.1374	0.099712	0.138445	0.351	0.239	0.02399	4.248e-07	0.34963	0.91911	0.0987	8.12e-05	0.02903	5.01e-09
C_grandiflora	G_raimondii	1.0193	-1.38104	-0.0620817	-0.0752694	0	0.6081	0.08858	0.02586	0.447	0.83	0.00898	0.001287	0.26716	0.57961	0.2339	0.0126	8.353e-05	0.2934
C_grandiflora	H_annuus	1.12198	-1.27554	-0.0608016	-0.0543269	0.0006956	0.2798	0.10061	0.10357	0.347	0.392	0.0002319	0.3361	-0.2458	0.41497	0.347	0.16	0.1577	2.2e-16
C_grandiflora	H_vulgare	1.11175	-1.13011	-0.0585205	0.00559175	0.002335	0.1672	0.188141	-0.016773	0.0613	0.828	0.01254	0.005182	0.03409	0.56497	0.8854	0.00196	0.5099	2.2e-16
C_grandiflora	M_domestica	0.992681	-1.33361	-0.0441884	-0.0546399	0	0.9443	-0.08803	-0.01313	0.765	0.968	0	0.4183	-0.0262	0.78767	0.963	0.212	0	0.671
C_grandiflora	M_esculenta	1.01013	-1.36323	-0.0622919	-0.0708375	0.002262	0.1093	-0.01563	0.26555	0.9035	0.0586	0.01464	0.0001351	0.605	0.5284	0.0179	0.0572	0	0.7378
C_grandiflora	M_guttatus	1.11151	-1.24002	-0.0584821	-0.03919	0.001255	0.1088	-0.13613	0.07767	0.041	0.241	0.01135	5.666e-06	0.5986	0.27502	0.000178	0.082967	0.2736	2.2e-16
C_grandiflora	M_truncatula	1.11783	-1.28767	-0.0563666	-0.0806412	0.001859	0.1419	0.06361	-0.2064	0.5444	0.0508	0.02086	7.466e-06	0.12196	0.94893	0.595	4.3e-05	0.06403	2.2e-16
C_grandiflora	O_sativa	1.07464	-1.02503	-0.0591333	-0.0352284	0.0002815	0.2618	0.03598	-0.067383	0.534	0.104	0.0163	8.607e-10	0.39228	0.40009	0.00142	5.61e-06	0.6142	2.2e-16
C_grandiflora	P_persica	0.999637	-1.33985	-0.0575916	-0.0551457	0.004794	0.01708	-0.005135	0.319841	0.96323	0.00962	0.02043	6.898e-07	0.50184	0.75154	0.01607	0.00115	0	0.7525
C_grandiflora	P_trichocarpa	1.00931	-1.33006	-0.0583179	-0.052863	0	0.7231	-0.09707	0.11146	0.497	0.478	0.02633	5.34e-06	0.93657	0.26128	0.000173	0.337726	0.003959	0.03782
C_grandiflora	P_vulgaris	1.09396	-1.28006	-0.0597127	-0.0621148	0	0.4956	-0.112196	0.012774	0.257	0.896	0.01	0.002163	0.486	0.3664	0.0289	0.0957	0.08986	2.2e-16
C_grandiflora	R_communis	1.0209	-1.35091	-0.0593743	-0.0753236	0	0.6996	0.08737	-0.02749	0.409	0.796	0.01516	4.786e-06	0.43941	0.56734	0.02995	0.00543	0.002264	0.03724
C_grandiflora	S_bicolor	1.06632	-1.00926	-0.0581772	-0.0353083	0.002895	0.01045	-0.041751	-0.113628	0.4654	0.0085	0.02391	4.489e-14	0.46715	0.51151	0.000116	2.33e-08	0.6199	2.2e-16
C_grandiflora	S_italica	1.06828	-1.01141	-0.058429	-0.0372671	0.0004427	0.2173	-0.041788	-0.06053	0.485	0.18	0.02058	6.637e-12	0.49635	0.42277	5.06e-05	4.86e-06	0.539	2.2e-16
C_grandiflora	S_lycopersicum	1.12963	-1.27183	-0.0584667	-0.0537152	0	0.4391	0.007241	-0.106276	0.927	0.222	0.01207	3.19e-06	0.5751	0.4331	0.00086	0.02267	0.09024	2.2e-16
C_grandiflora	S_polyrhiza	1.08768	-1.12385	-0.0614744	-0.0251297	0.003756	0.003	-0.183991	0.042944	0.000654	0.335454	0.02045	1.257e-12	0.81649	0.27987	1.53e-09	0.012	0.5855	2.2e-16
C_grandiflora	S_tuberosum	1.13348	-1.28322	-0.0612138	-0.0591684	0	0.7102	-0.057231	0.051043	0.451	0.542	0.01568	4.809e-07	0.69792	0.40057	0.000127	0.045846	0.1325	2.2e-16
C_grandiflora	T_aestivumA	1.09779	-1.08136	-0.0598889	-0.0242567	0.0003671	0.285	-0.09945	0.07189	0.2	0.237	0.01246	5.916e-05	0.73727	0.10649	4.37e-05	0.45	0.5261	2.2e-16
C_grandiflora	T_cacao	0.967821	-1.41762	-0.0601355	-0.0556533	0.00219	0.04605	-0.04715	0.254036	0.6448	0.0183	0.02327	7.424e-11	0.58073	0.75619	0.001799	0.000112	0.0009961	0.08915
C_grandiflora	V_vinifera	1.00031	-1.34863	-0.0554496	-0.0583484	0.0132	0.0009953	0.0525	0.41095	0.70163	0.00173	0.007044	0.01585	0.32561	0.46323	0.2281	0.0725	0	0.5711
C_grandiflora	Z_mays	1.06937	-1.01645	-0.0604088	-0.0227479	0	0.3851	-0.089855	0.031174	0.177	0.514	0.0163	9.896e-08	0.66947	0.18177	2.66e-06	0.0751	0.6037	2.2e-16
C_papaya	C_rubella	0.891232	-1.46174	-0.0476472	-0.0571273	0.02147	2.574e-12	0.639688	-0.021211	3.86e-11	0.832	0.01986	1.79e-11	0.2898	0.8706	0.0693	1.52e-07	0.01577	5.111e-10
C_papaya	C_sativus	0.83851	-1.58852	-0.0491143	-0.0732393	0.01406	0.0004062	0.58411	-0.43669	0.000278	0.002269	0.009718	0.003358	0.3846	0.67918	0.247	0.022	0.04437	2.313e-11
C_papaya	C_sinensis	0.348931	-1.73435	-0.0461169	-0.0501345	0.02055	8.957e-09	0.35445	0.52397	0.02571	0.00195	0.009591	0.0001075	-0.21046	1.0578	0.420374	0.000145	0.1269	2.2e-16
C_papaya	E_grandis	0.782476	-1.5024	-0.0459064	-0.0311855	0.1369	2.2e-16	-0.335814	1.59753	0.00556	2e-16	0.014	2.121e-06	0.3888	0.68612	0.107172	0.000965	0.04582	2.2e-16
C_papaya	E_salsugineum	0.859418	-1.48169	-0.0507623	-0.0503618	0.02296	5.939e-14	0.48816	0.31539	5.46e-07	0.00214	0.01132	1.973e-07	0.328	0.5929	0.0346	0.0003	0.01546	1.941e-10
C_papaya	F_vesca	0.603905	-1.48345	-0.0428853	-0.0399636	0.02757	3.234e-09	0.29735	0.64666	0.0562	8.45e-05	0.00638	0.00527	0.44223	0.33145	0.0744	0.2043	0.07127	2.2e-16
C_papaya	G_raimondii	0.484012	-1.70157	-0.0493713	-0.0685545	0.007998	0.001302	0.29089	0.25332	0.0942	0.1292	0.01106	0.0001478	0.03754	0.91458	0.89858	0.00126	0.08544	2.2e-16
C_papaya	H_annuus	1.03391	-1.35548	-0.0444615	-0.044406	0.01148	0.0004678	0.087218	0.383746	0.4419	0.0016	0.00526	0.01752	0.17888	0.51381	0.4256	0.0327	0.001321	0.1119
C_papaya	H_vulgare	1.10972	-1.20265	-0.0489172	0.00112938	0	0.5853	0.082376	-0.058367	0.408	0.395	0.03976	4.433e-09	0.34701	0.88725	0.15	1.21e-07	0.3237	2.2e-16
C_papaya	M_domestica	0.575985	-1.50448	-0.044827	-0.0492444	0.01102	0.08407	-0.2402	0.9098	0.491	0.0312	0	0.8306	-0.28588	0.34383	0.593	0.594	0.1038	3.704e-08
C_papaya	M_esculenta	0.409156	-1.67381	-0.0466312	-0.0647893	0.02327	1.376e-07	0.71057	0.03622	4.4e-05	0.843	0.007641	0.002968	0.1338	0.7378	0.6665	0.0244	0.0953	2.2e-16
C_papaya	M_guttatus	1.01026	-1.32423	-0.0457825	-0.0317898	0.03889	2.2e-16	-0.014366	0.683393	0.844	2e-16	0.004264	0.001229	0.52537	-0.09782	0.000497	0.516544	0.01255	3.835e-09
C_papaya	M_truncatula	0.829723	-1.42834	-0.0446004	-0.0711399	0.01346	0.003987	0.56776	-0.39736	0.00168	0.01825	0.01981	0.0004614	0.28673	1.01654	0.41407	0.00198	0.01283	0.001914
C_papaya	O_sativa	1.07451	-1.08937	-0.04888	-0.0268569	0.001355	0.05742	-0.026532	-0.080815	0.648	0.043	0.0289	2.2e-16	0.38423	0.61191	0.00264	4.05e-12	0.429	2.2e-16
C_papaya	P_persica	0.453276	-1.59339	-0.0423056	-0.0471281	0.04159	9.745e-15	0.28194	0.88353	0.0751	5.13e-07	0.00487	0.01013	0.33071	0.39606	0.209	0.174	0.1027	2.2e-16
C_papaya	P_trichocarpa	0.425169	-1.60439	-0.0419294	-0.0450951	0.02957	3.292e-07	0.97278	-0.27348	6e-07	0.196	0.02339	6.273e-06	0.95696	0.49073	0.00373	0.17227	0.1274	2.2e-16
C_papaya	P_virgatum	1.07827	-1.18629	-0.048413	-0.0310903	0.008155	0.08518	0.30478	-0.24014	0.1136	0.0536	0.0526	2.325e-05	-0.20363	1.1669	0.603	5.23e-06	0.2732	2.2e-16
C_papaya	P_vulgaris	0.763437	-1.46804	-0.0418481	-0.0467819	0.003128	0.1344	0.41487	-0.18159	0.0461	0.3644	0.007838	0.02924	0.01456	0.84207	0.9703	0.0258	0.02641	1.938e-05
C_papaya	R_communis	0.508218	-1.67154	-0.044885	-0.0690189	0.02361	3.233e-11	0.99658	-0.59992	3.66e-12	2.2e-05	0.01575	7.661e-08	0.49976	0.73241	0.04067	0.00246	0.1042	2.2e-16
C_papaya	S_bicolor	1.07122	-1.07716	-0.0484399	-0.0290733	0.003415	0.003328	0.041665	-0.145402	0.478889	0.000907	0.03242	2.2e-16	0.33114	0.74892	0.0118	2.59e-14	0.4212	2.2e-16
C_papaya	S_italica	1.07502	-1.08176	-0.0488795	-0.0305853	0.001736	0.03576	0.06788	-0.11188	0.254	0.01	0.02835	2.2e-16	0.20659	0.71866	0.112	5.4e-14	0.4645	2.2e-16
C_papaya	S_lycopersicum	0.943858	-1.38013	-0.0458881	-0.0502965	0.01441	1.543e-10	0.534982	-0.271593	1.81e-11	0.00221	0.01046	5.925e-08	0.22012	0.71501	0.134	1.38e-05	0.005395	3.542e-05
C_papaya	S_polyrhiza	1.07407	-1.20822	-0.0482521	-0.0218685	0.00571	6.215e-05	-0.043951	0.193849	0.41	1.6e-05	0.01587	1.067e-11	0.57302	0.43147	2.74e-05	0.000172	0.3253	2.2e-16
C_papaya	S_tuberosum	0.937933	-1.3893	-0.0438923	-0.0530882	0.00963	6.98e-07	0.433069	-0.341053	3.76e-07	0.000227	0.0112	8.03e-08	0.28225	0.69168	0.0709	4.72e-05	0.004668	0.0002095
C_papaya	T_aestivumA	1.09852	-1.16929	-0.0529586	-0.020244	0	0.9248	-0.025192	-0.006189	0.756	0.92	0.01666	4.897e-07	0.24574	0.61358	0.192	1.75e-05	0.3915	2.2e-16
C_papaya	T_cacao	0.313277	-1.8063	-0.0446143	-0.049587	0.01876	3.972e-11	0.60537	0.156135	7.09e-06	0.259	0.01539	2.549e-09	0.12922	1.07435	0.583	9.38e-06	0.115	2.2e-16
C_papaya	V_vinifera	0.387521	-1.67961	-0.0476332	-0.0565177	0.04495	2.53e-15	-0.2073	1.19	0.232	3.36e-13	0.008904	0.0006485	-0.23484	0.97834	0.431552	0.000469	0.1364	2.2e-16
C_papaya	Z_mays	1.07496	-1.07977	-0.0489117	-0.017139	0	0.5773	0.0686	-0.02774	0.306	0.546	0.01222	1.003e-06	0.36231	0.35541	0.016974	0.000641	0.482	2.2e-16
C_rubella	C_sativus	1.10312	-1.32623	-0.0567819	-0.0730571	0	0.4049	-0.09323	-0.03247	0.337	0.722	0.02181	1.882e-06	0.9769	0.1803	5.09e-05	0.424	0.06197	2.2e-16
C_rubella	C_sinensis	0.982351	-1.39831	-0.0602817	-0.0537518	0.005216	0.009078	-0.06121	0.35711	0.58836	0.00355	0.03868	2.74e-13	0.43112	1.24846	0.0386	3.5e-08	0	0.4107
C_rubella	E_grandis	1.07791	-1.3184	-0.058365	-0.0361282	0.008645	0.003908	-0.1211	0.300306	0.214629	0.000872	0.02737	1.81e-07	0.71168	0.6647	0.00201	0.00176	0.0711	2.2e-16
C_rubella	E_salsugineum	-0.905952	-2.79408	-0.0546485	-0.0441719	0.02249	2.2e-16	-0.973871	1.0838	2e-16	2e-16	0.01217	2.2e-16	0.909329	0.208367	6.23e-10	0.163	0.1019	2.2e-16
C_rubella	F_vesca	1.03185	-1.26353	-0.057631	-0.0449805	0.007103	0.007955	-0.077048	0.361016	0.47747	0.00245	0.02896	5.012e-08	0.61893	0.80735	0.004931	0.000832	0.01824	5.052e-06
C_rubella	G_raimondii	1.01149	-1.38005	-0.0620946	-0.0740265	0.001225	0.1782	0.05448	0.16799	0.656	0.175	0.01895	4.425e-06	0.78224	0.3991	0.00101	0.09682	0	0.6517
C_rubella	H_annuus	1.13146	-1.27895	-0.0584716	-0.054612	0.007702	0.02191	-0.06002	0.33784	0.59311	0.00698	0	0.7755	0.09375	0.13524	0.735	0.661	0.232	2.2e-16
C_rubella	M_domestica	1.014	-1.31252	-0.0507687	-0.0583521	0	0.6673	-0.1282	0.2988	0.651	0.377	0	0.7926	-0.02763	0.4359	0.961	0.512	0.005717	0.1665
C_rubella	M_esculenta	1.01108	-1.35814	-0.0616081	-0.0701827	0.003772	0.05524	-0.13649	0.34623	0.3077	0.0165	0.01007	0.002292	0.48675	0.44659	0.0578	0.106	0	0.7628
C_rubella	M_guttatus	1.11268	-1.23998	-0.0576539	-0.0376382	0.002271	0.04567	-0.173657	0.079839	0.014	0.24	0.01234	4.127e-06	0.66579	0.25074	8.45e-05	0.123	0.2668	2.2e-16
C_rubella	M_truncatula	1.11765	-1.28185	-0.0569019	-0.0807081	0.000458	0.2935	0.0264	-0.15475	0.802	0.134	0.01852	3.529e-05	0.32901	0.76822	0.16698	0.00103	0.0741	2.2e-16
C_rubella	O_sativa	1.07272	-1.02333	-0.0582858	-0.033054	0.001893	0.04124	-0.061537	-0.077553	0.3063	0.0618	0.02573	3.077e-14	0.55692	0.44855	1.95e-05	6.38e-07	0.6077	2.2e-16
C_rubella	P_persica	1.00243	-1.32621	-0.0572049	-0.0537961	0.008377	0.002184	-0.03512	0.39722	0.75365	0.00126	0.02864	7.487e-09	0.60201	0.83066	0.0051	0.00044	0	0.6238
C_rubella	P_trichocarpa	1.00976	-1.32457	-0.0581704	-0.0509474	0.0001909	0.3414	-0.1518	0.22081	0.293	0.162	0.02036	0.0001012	0.7705	0.4137	0.00383	0.1541	0.008796	0.004563
C_rubella	P_vulgaris	1.09039	-1.28591	-0.059325	-0.0623709	0.002611	0.102	-0.214339	0.110313	0.0339	0.2671	0.01182	0.001073	0.63756	0.28353	0.00726	0.22449	0.07998	2.2e-16
C_rubella	R_communis	1.02557	-1.34303	-0.0588499	-0.0738113	0	0.633	0.04895	0.05401	0.653	0.62	0.01726	2.005e-06	0.4641	0.60691	0.02776	0.00404	0.001552	0.0754
C_rubella	S_bicolor	1.06316	-1.00545	-0.0572627	-0.0334109	0.005183	0.0008711	-0.09909	-0.118986	0.10075	0.00672	0.03194	2.2e-16	0.58554	0.54253	5.01e-06	6.2e-09	0.6107	2.2e-16
C_rubella	S_italica	1.06809	-1.00964	-0.0575154	-0.0353519	0.002848	0.0146	-0.053131	-0.10494	0.3859	0.0187	0.02836	2.682e-15	0.57104	0.48764	1.04e-05	2.35e-07	0.613	2.2e-16
C_rubella	S_lycopersicum	1.13252	-1.27303	-0.0579852	-0.0534772	0	0.8101	-0.045674	-0.003801	0.561	0.965	0.01172	7.728e-06	0.62017	0.36526	0.000587	0.062868	0.118	2.2e-16
C_rubella	S_polyrhiza	1.08614	-1.11746	-0.0588534	-0.0228163	0.002808	0.01214	-0.169875	0.032559	0.00302	0.47608	0.01779	1.275e-10	0.80194	0.20184	1.18e-08	0.0713	0.6136	2.2e-16
C_rubella	S_tuberosum	1.13951	-1.2741	-0.059393	-0.0578526	0.0004564	0.2533	-0.121658	0.025549	0.105	0.752	0.01762	1.755e-07	0.84943	0.20216	3.34e-06	0.304	0.1918	2.2e-16
C_rubella	T_aestivumA	1.09549	-1.07505	-0.0597447	-0.0242463	0.001983	0.09855	-0.175112	0.027925	0.0315	0.656	0.01858	1.433e-06	0.90134	0.10634	1.61e-06	0.461	0.5411	2.2e-16
C_rubella	T_cacao	0.968361	-1.40618	-0.0592272	-0.0532614	0.00414	0.00878	-0.067244	0.319044	0.52741	0.00341	0.02339	2.05e-10	0.69087	0.61729	0.000329	0.001696	0.0023	0.02327
C_rubella	V_vinifera	0.995406	-1.3557	-0.0546023	-0.0583369	0.01013	0.005222	0.05368	0.37434	0.71344	0.00718	0.01705	0.000278	0.19928	0.94216	0.51289	0.00118	0	0.7673
C_rubella	Z_mays	1.06614	-1.0079	-0.0593808	-0.0206469	0.0003588	0.2698	-0.095398	-0.019105	0.174	0.691	0.02222	1.308e-09	0.68848	0.24225	1.43e-06	0.0133	0.6317	2.2e-16
C_sativus	C_sinensis	0.757849	-1.63804	-0.0746993	-0.0496456	0.03207	1.822e-08	-0.70989	0.90324	7.95e-07	1e-07	0.03309	1.063e-08	0.38476	1.35371	0.133	8.02e-06	0.02404	3.207e-07
C_sativus	E_grandis	0.940964	-1.51393	-0.0676871	-0.0355793	0.06721	2.2e-16	-0.285754	0.935303	0.00129	2e-16	0.01125	1.647e-05	0.294	0.6553	0.135404	0.000356	0.003049	0.01137
C_sativus	E_salsugineum	1.08885	-1.34386	-0.0755224	-0.0492683	0	0.8431	0.0444106	0.0001664	0.604	0.999	0.01077	0.0005036	0.19097	0.69316	0.36621	0.00308	0.05263	2.886e-16
C_sativus	F_vesca	0.720238	-1.59122	-0.0749475	-0.0485896	0.04103	9.788e-16	-0.3023	1.10355	0.00946	2.44e-16	0.03811	1.122e-14	0.55544	1.22005	0.00483	7.05e-08	0.0576	2.2e-16
C_sativus	G_raimondii	0.857956	-1.64512	-0.0724181	-0.0695945	0.005925	0.04494	-0.3508	0.44478	0.0343	0.0238	0.02851	1.317e-05	0.70945	1.07417	0.047	0.0114	0.009175	0.006071
C_sativus	H_annuus	1.09667	-1.32671	-0.0706359	-0.0473784	0.006091	0.02157	0.096478	0.228536	0.3214	0.0615	0.001929	0.1502	0.13596	0.36547	0.525	0.174	0.03015	5.727e-08
C_sativus	H_vulgare	1.11359	-1.1742	-0.0772486	0.00296244	0	0.7248	0.01523	-0.059401	0.858	0.423	0.01538	0.0008927	-0.16238	0.67671	0.433058	0.000181	0.4892	2.2e-16
C_sativus	M_domestica	0.644561	-1.66247	-0.071879	-0.0630836	0.05197	0.001326	-0.42299	1.43279	0.165503	0.000277	0.03637	0.007416	0.78161	1.33373	0.1363	0.0466	0.1376	1.311e-08
C_sativus	M_esculenta	0.760154	-1.58619	-0.0734379	-0.0690433	0.006283	0.04045	-0.42237	0.2384	0.0114	0.2675	0.007249	0.02876	0.10099	0.86841	0.7423	0.0288	0.03185	1.122e-06
C_sativus	M_guttatus	1.08261	-1.33731	-0.0718487	-0.0366882	0.01606	2.046e-10	-0.127947	0.410439	0.024	2.6e-11	0.00508	0.0004518	0.39706	0.17997	0.00322	0.21688	0.07517	2.2e-16
C_sativus	M_truncatula	0.923388	-1.54723	-0.0731457	-0.083004	0.006152	0.004343	0.38025	-0.14816	0.00124	0.25472	0.02235	3.19e-08	0.61557	0.69428	0.0045	0.00379	0.03742	7.626e-14
C_sativus	O_sativa	1.08896	-1.08236	-0.0742956	-0.0319116	0.003365	0.004282	0.08903	-0.11551	0.06182	0.00182	0.01232	2.832e-08	0.07867	0.473	0.479	4.57e-08	0.5596	2.2e-16
C_sativus	P_persica	0.582742	-1.69561	-0.0760122	-0.0567796	0.08203	2.2e-16	-0.59245	1.74125	4.32e-08	2e-16	0.03351	2.633e-15	0.45427	1.24587	0.00963	8.92e-09	0.08375	2.2e-16
C_sativus	P_trichocarpa	0.76358	-1.55364	-0.0716526	-0.0502874	0	0.9598	-0.05732	0.0151	0.787	0.953	0.01512	0.008364	0.38893	0.78373	0.258	0.0602	0.03776	7.177e-06
C_sativus	P_vulgaris	0.87837	-1.57621	-0.074658	-0.0624897	0.01693	1.861e-06	-0.29344	0.62275	0.00935	2.81e-07	0.02722	1.017e-09	0.73075	0.69486	0.000665	0.002483	0.03484	6.618e-13
C_sativus	R_communis	0.829341	-1.59537	-0.0700772	-0.0725883	0.005963	0.0157	-0.4223	0.2269	0.00397	0.15521	0.01688	4.64e-05	0.34431	0.88302	0.20059	0.00266	0.03814	8.932e-11
C_sativus	S_bicolor	1.08577	-1.07695	-0.0739725	-0.0359678	0.003743	0.002442	0.100111	-0.13066	0.03556	0.00115	0.01314	7.609e-09	0.01149	0.5522	0.918	5.77e-09	0.5709	2.2e-16
C_sativus	S_italica	1.08744	-1.0844	-0.0739346	-0.0356766	0.00271	0.0111	0.09817	-0.109485	0.04268	0.00671	0.01187	7.472e-08	-0.10653	0.55153	0.36	1.4e-08	0.5442	2.2e-16
C_sativus	S_lycopersicum	1.06177	-1.38047	-0.0734786	-0.0534552	0.0001031	0.318	-0.040524	-0.078591	0.551	0.347	0.006662	2.834e-05	0.1675	0.5856	0.239876	0.000848	0.007293	3.111e-06
C_sativus	S_polyrhiza	1.095	-1.21164	-0.0772361	-0.0243732	4.658e-06	0.3656	-0.053804	0.037531	0.202	0.35	0.01328	1.869e-09	0.32502	0.5151	0.00439	2.19e-06	0.4607	2.2e-16
C_sativus	S_tuberosum	1.05641	-1.38835	-0.0731799	-0.0563515	0.0004739	0.2013	-0.126414	0.04247	0.0816	0.6274	0.006412	0.0001025	0.39916	0.30484	0.00835	0.09464	0.005802	6.995e-05
C_sativus	T_aestivumA	1.10982	-1.14139	-0.0758003	-0.0224298	0	0.8669	-0.027977	-0.011839	0.672	0.833	0.008801	0.0003487	0.29815	0.42079	0.06966	0.00267	0.4691	2.2e-16
C_sativus	T_cacao	0.767454	-1.65377	-0.0718654	-0.0534405	0.01246	0.0002322	-0.43636	0.59009	0.000875	0.000211	0.02119	1.266e-06	0.008354	1.38944	0.973	5.7e-06	0.03905	4.655e-12
C_sativus	V_vinifera	0.63551	-1.67272	-0.0718736	-0.0613634	0.05116	6.128e-13	-0.47769	1.21276	0.00237	9.44e-14	0.02838	1.28e-07	-0.11813	1.5447	0.69	4.21e-07	0.09453	2.2e-16
C_sativus	Z_mays	1.08463	-1.07304	-0.07407	-0.0217912	0.0003879	0.2526	0.057343	-0.06856	0.304	0.123	0.003671	0.01037	0.13726	0.23772	0.2734	0.0173	0.6031	2.2e-16
C_sinensis	E_grandis	0.703872	-1.57131	-0.0474385	-0.0327224	0.1404	2.2e-16	-0.084222	1.65503	0.501	2e-16	0.02399	4.155e-13	0.85071	0.6647	0.000349	0.000639	0.06885	2.2e-16
C_sinensis	E_salsugineum	0.963892	-1.42283	-0.0553587	-0.0502946	0.01258	2.418e-05	0.215011	0.33778	0.07708	0.00399	0.03547	4.285e-13	1.21043	0.35964	1.96e-08	0.082	5.467e-06	0.3155
C_sinensis	F_vesca	0.470796	-1.57251	-0.0475054	-0.039302	0.04351	2.2e-16	0.03807	1.08255	0.81	3.18e-12	0.01186	1.507e-05	0.58546	0.46776	0.0193	0.0549	0.1022	2.2e-16
C_sinensis	G_raimondii	0.369671	-1.70441	-0.0507663	-0.0678113	0.01802	4.661e-09	0.64689	0.09575	7.83e-06	0.475	0.02223	6.356e-11	0.60991	0.76893	0.009806	0.000455	0.1071	2.2e-16
C_sinensis	H_annuus	0.993073	-1.40936	-0.0499945	-0.0457005	0.01871	1.412e-05	-0.28916	0.66323	0.0525	2.35e-06	0.01557	7.88e-05	0.81118	0.36732	0.00251	0.14395	0.00538	0.009056
C_sinensis	H_vulgare	1.10297	-1.20909	-0.0499733	0.0044397	0	0.554	0.108221	0.00828	0.323	0.911	0.02791	4.276e-06	0.17048	0.84496	0.536	7.4e-06	0.3056	2.2e-16
C_sinensis	M_domestica	0.445704	-1.61022	-0.0410504	-0.0456904	0.05136	0.0009813	-0.45215	1.42448	0.292434	0.000377	0	0.5416	-0.69499	0.04152	0.339	0.95	0.07955	9.119e-06
C_sinensis	M_esculenta	0.266778	-1.73775	-0.0505579	-0.0643574	0.00906	2.324e-05	0.62794	-0.19777	1.35e-05	0.152	0.01675	5.923e-09	0.7949	0.51263	0.00119	0.02898	0.1141	2.2e-16
C_sinensis	M_guttatus	0.98156	-1.37129	-0.0498111	-0.0337141	0.04044	2.2e-16	-0.059197	0.763869	0.487	2e-16	0.01584	3.397e-11	0.94475	0.07102	6.79e-09	0.626	0.001718	0.01449
C_sinensis	M_truncatula	0.725851	-1.49585	-0.046203	-0.0731612	0.03217	4.419e-07	0.80892	-0.88534	1.33e-05	3.98e-07	0.02402	1.458e-05	0.92605	0.47001	0.0037	0.1157	0.06383	7.087e-14
C_sinensis	O_sativa	1.08118	-1.10657	-0.0532535	-0.0320822	0.001979	0.02427	0.03444	-0.107245	0.591	0.0076	0.02846	2.2e-16	0.37904	0.62063	0.00797	4.9e-12	0.4048	2.2e-16
C_sinensis	P_persica	0.29336	-1.684	-0.0466545	-0.0477118	0.03754	2.2e-16	0.09116	1.00824	0.552	1.4e-10	0.007984	0.000127	0.68525	0.19808	0.00679	0.44202	0.1172	2.2e-16
C_sinensis	P_trichocarpa	0.228251	-1.71992	-0.0479569	-0.0484007	0.01621	2.177e-06	0.634417	0.004854	0.000124	0.97707	0.01887	2.961e-07	0.82478	0.40913	0.00242	0.14138	0.138	2.2e-16
C_sinensis	P_vulgaris	0.671004	-1.53575	-0.0457477	-0.0526593	0.001977	0.159	0.31781	-0.30135	0.1047	0.0858	0.01512	0.0005711	0.8865	0.28967	0.00722	0.32612	0.06439	3.319e-14
C_sinensis	R_communis	0.329276	-1.74963	-0.0481882	-0.0694357	0.03463	2.2e-16	1.25822	-0.65973	2e-16	2.17e-09	0.01952	9.72e-15	0.68838	0.65088	0.000409	0.000369	0.1222	2.2e-16
C_sinensis	S_bicolor	1.08176	-1.10071	-0.0530165	-0.033391	0.00444	0.0008231	0.09914	-0.160406	0.114832	0.000165	0.02791	2.2e-16	0.20433	0.71767	0.145	4.79e-14	0.4434	2.2e-16
C_sinensis	S_italica	1.08383	-1.10305	-0.0525514	-0.033092	0.002726	0.00948	0.038478	-0.125273	0.53753	0.00276	0.02686	2.2e-16	0.31691	0.65258	0.0251	7.03e-12	0.4583	2.2e-16
C_sinensis	S_lycopersicum	0.883073	-1.43599	-0.0511921	-0.0518978	0.004875	0.0001768	0.379254	-0.305388	8.25e-05	0.00199	0.01147	5.442e-09	0.54375	0.48632	0.000851	0.003627	0.02923	2.2e-16
C_sinensis	S_polyrhiza	1.07692	-1.23793	-0.0534248	-0.0225745	0.01274	2.067e-09	-0.152143	0.27975	0.00891	2.6e-10	0.02412	2.2e-16	0.95879	0.34787	2.8e-10	0.00248	0.2528	2.2e-16
C_sinensis	S_tuberosum	0.869737	-1.44265	-0.0502005	-0.0550105	0.005288	0.0001952	0.380958	-0.323244	0.000165	0.001109	0.009335	5.916e-07	0.4162	0.50044	0.01292	0.00231	0.0297	2.2e-16
C_sinensis	T_aestivumA	1.10346	-1.17478	-0.0556034	-0.022515	0	0.4706	-0.103756	0.018187	0.224	0.763	0.01534	1.471e-06	0.5318	0.4668	0.01021	0.00139	0.3922	2.2e-16
C_sinensis	T_cacao	0.169206	-1.83408	-0.050069	-0.0507641	0.01524	1.551e-12	0.461095	0.208605	7.54e-05	0.0694	0.01898	2.34e-15	0.53699	0.78193	0.008681	0.000109	0.1191	2.2e-16
C_sinensis	V_vinifera	0.255708	-1.70836	-0.0475454	-0.0543023	0.07024	2.2e-16	0.03246	1.36493	0.841	2e-16	0.02267	4.15e-10	0.66612	0.80778	0.010507	0.000494	0.1229	2.2e-16
C_sinensis	Z_mays	1.08336	-1.09548	-0.0520709	-0.0184995	0	0.9956	-0.001002	-0.0037	0.989	0.935	0.008978	4.581e-05	0.38185	0.27296	0.01775	0.00796	0.5145	2.2e-16
E_grandis	E_salsugineum	1.05316	-1.34385	-0.0368554	-0.0496375	0.02456	3.249e-07	0.395929	0.157339	3.15e-05	0.15	0.02118	2.262e-06	0.73028	0.48627	0.000635	0.048233	0.03719	4.24e-11
E_grandis	F_vesca	0.728348	-1.47269	-0.0286868	-0.0438713	0.1396	2.2e-16	1.45817	0.178796	2e-16	0.147	0.01347	3.991e-07	0.5241	0.51461	0.00451	0.0211	0.06828	2.2e-16
E_grandis	G_raimondii	0.824143	-1.53246	-0.0331947	-0.0654608	0.1103	2.2e-16	1.36156	-0.23696	2e-16	0.0602	0.02238	5.984e-08	0.82765	0.52973	0.000409	0.0424	0.03659	4.297e-13
E_grandis	H_annuus	1.07478	-1.37566	-0.0330733	-0.0464092	0.01237	0.0006435	0.171745	0.238322	0.0655	0.046	0.02759	2.339e-07	0.88678	0.33304	4.44e-05	0.23	0.03087	9.24e-09
E_grandis	H_vulgare	1.11518	-1.2124	-0.0353194	-0.00170485	0.04055	1.269e-07	0.38999	0.254258	0.000872	0.007127	0.02331	7.661e-05	0.3991	0.59718	0.10906	0.00305	0.1208	2.2e-16
E_grandis	M_domestica	0.738544	-1.39741	-0.0138296	-0.0484356	0.09616	5.077e-07	1.5122	-0.50219	3.3e-07	0.173	0	0.5532	0.5493	-0.4568	0.281	0.481	0.07275	4.136e-06
E_grandis	M_esculenta	0.728058	-1.57678	-0.0323536	-0.064238	0.1366	2.2e-16	1.77392	-0.64789	2e-16	9.84e-06	0.01683	1.257e-06	1.0261	0.1661	1.89e-05	0.575	0.04378	2.2e-16
E_grandis	M_guttatus	1.03713	-1.35452	-0.0357135	-0.0356405	0.0515	2.2e-16	0.215278	0.616859	0.00227	2.75e-15	0.01496	1.03e-09	0.946	-0.3087	8.09e-10	0.0678	0.01761	5.678e-12
E_grandis	M_truncatula	0.959089	-1.41695	-0.0325651	-0.076953	0.0743	2.2e-16	0.99796	-0.55344	2e-16	3.26e-07	0.02185	1.533e-07	0.7654	0.5672	0.000205	0.013852	0.00125	0.1027
E_grandis	O_sativa	1.07753	-1.10679	-0.0423548	-0.0348383	0.02943	2.2e-16	0.356624	0.182206	4.77e-07	0.000525	0.01661	3.907e-10	0.2903	0.426	0.0328	2.56e-05	0.1981	2.2e-16
E_grandis	P_persica	0.631423	-1.57177	-0.0286895	-0.0502732	0.1765	2.2e-16	1.75763	0.083178	2e-16	0.503	0.01869	8.784e-11	0.58198	0.65386	0.00135	0.00371	0.08543	2.2e-16
E_grandis	P_trichocarpa	0.738528	-1.50062	-0.0310497	-0.0462428	0.1045	2.2e-16	1.62342	-0.74124	2e-16	5.1e-05	0.01719	3.959e-05	0.31072	0.96753	0.2353	0.0027	0.03448	7.08e-10
E_grandis	P_vulgaris	0.864954	-1.46947	-0.0359051	-0.0571482	0.07662	2.2e-16	1.08979	-0.07874	2e-16	0.538	0.01708	4.483e-06	0.87381	0.22865	0.000237	0.373764	0.02687	1.31e-09
E_grandis	R_communis	0.793378	-1.54731	-0.0279363	-0.0657956	0.1345	2.2e-16	1.69773	-0.660086	2e-16	2.11e-10	0.02552	9.215e-14	0.5909	0.948	0.00135	4.93e-06	0.04256	2.2e-16
E_grandis	S_bicolor	1.0861	-1.09895	-0.0418451	-0.0368551	0.0259	2.361e-15	0.309791	0.193672	4.61e-06	0.000323	0.01964	6.879e-12	0.42807	0.4291	0.00156	7.04e-05	0.255	2.2e-16
E_grandis	S_italica	1.07971	-1.09369	-0.0421841	-0.0381242	0.03421	2.2e-16	0.339745	0.236787	1.13e-06	1.69e-05	0.01712	3.829e-10	0.37726	0.4062	0.006036	0.000181	0.2302	2.2e-16
E_grandis	S_lycopersicum	1.03168	-1.38851	-0.0346664	-0.0509362	0.03531	2.2e-16	0.58986	-0.264457	2e-16	0.000452	0.02185	1.196e-14	0.69192	0.66829	3.98e-07	0.000175	0.01776	7.64e-13
E_grandis	S_polyrhiza	1.09814	-1.2239	-0.0414527	-0.0257145	0.03361	2.2e-16	0.302455	0.290165	4.97e-07	7.11e-08	0.02404	2.159e-15	0.92684	0.12611	4.57e-12	0.291	0.1877	2.2e-16
E_grandis	S_tuberosum	1.02379	-1.39246	-0.0326408	-0.0551063	0.03668	2.2e-16	0.633724	-0.37522	2e-16	3.29e-06	0.02413	2.135e-14	0.82922	0.53062	1.9e-08	0.00386	0.01245	1.336e-08
E_grandis	T_aestivumA	1.09661	-1.16078	-0.0491356	-0.0233625	0.0284	6.128e-10	0.188644	0.334635	0.0292	3.09e-06	0.008983	0.000656	0.39864	0.3532	0.0468	0.0332	0.178	2.2e-16
E_grandis	T_cacao	0.711638	-1.58857	-0.0299195	-0.0482707	0.1292	2.2e-16	1.58099	-0.25236	2e-16	0.0303	0.02204	1.042e-12	0.61998	0.82641	0.001195	0.000375	0.07336	2.2e-16
E_grandis	V_vinifera	0.589349	-1.64211	-0.0350421	-0.0568483	0.1651	2.2e-16	1.66644	0.250491	2e-16	0.0407	0.01824	6.878e-10	0.42322	0.82395	0.030596	0.000225	0.07676	2.2e-16
E_grandis	Z_mays	1.09717	-1.09895	-0.0417704	-0.0234094	0.0352	2.529e-15	0.35662	0.210724	2.21e-06	0.000168	0.01408	9.186e-07	0.4639	0.2551	0.00179	0.02092	0.3056	2.2e-16
E_salsugineum	F_vesca	1.01754	-1.30412	-0.0477957	-0.0468418	0.002161	0.1049	0.218286	0.001342	0.0605	0.9913	0.02355	3.603e-07	0.498	0.8189	0.02796	0.00062	0.01016	0.0003351
E_salsugineum	G_raimondii	1.00533	-1.39766	-0.0528974	-0.0759222	0.003421	0.0423	0.28725	-0.04145	0.0185	0.7288	0.01866	2.515e-06	0.2515	0.9154	0.293869	0.000103	0	0.8293
E_salsugineum	H_annuus	1.11453	-1.27697	-0.0505156	-0.0530061	0	0.5627	0.096492	0.035025	0.393	0.777	0	0.372	-0.06127	0.41686	0.825	0.17	0.1833	2.2e-16
E_salsugineum	H_vulgare	1.12055	-1.1236	-0.0484329	0.00405866	0.0002784	0.335	0.09	0.071654	0.379	0.36	0.005538	0.05514	0.28791	0.29702	0.2156	0.0951	0.6163	2.2e-16
E_salsugineum	M_domestica	0.991464	-1.35776	-0.0393099	-0.0562511	0	0.9262	-0.11446	0.0125	0.718	0.972	0	0.6961	0.05668	0.4842	0.925	0.48	0	0.7338
E_salsugineum	M_esculenta	0.99206	-1.38474	-0.053286	-0.0705958	0.008346	0.003987	0.399488	0.003821	0.00482	0.97858	0.008581	0.003507	0.33812	0.53659	0.206	0.046	0	0.9061
E_salsugineum	M_guttatus	1.09482	-1.25225	-0.0487568	-0.0396775	0	0.3706	-0.001405	0.09097	0.985	0.189	0.007923	0.0001528	0.60785	0.1035	0.000313	0.518718	0.1926	2.2e-16
E_salsugineum	M_truncatula	1.10785	-1.31889	-0.0484937	-0.0837386	0.002991	0.07494	0.1795	-0.20831	0.084	0.0353	0.02718	1.601e-07	0.363	1.0145	0.152	2.82e-05	0.1008	2.2e-16
E_salsugineum	O_sativa	1.07526	-1.03287	-0.0487217	-0.0347995	0	0.9578	0.016952	-0.001279	0.774	0.975	0.01545	1.782e-09	0.31233	0.44106	0.0168	1.16e-06	0.5995	2.2e-16
E_salsugineum	P_persica	0.976517	-1.36756	-0.0494767	-0.0555064	0.003344	0.04097	0.17381	0.13101	0.144	0.297	0.02532	1.843e-08	0.57664	0.84808	0.013127	0.000555	0	0.9367
E_salsugineum	P_trichocarpa	0.994151	-1.35485	-0.0514434	-0.0544982	0	0.4036	0.19661	-0.05736	0.193	0.708	0.02553	7.648e-06	0.48799	0.88884	0.0895	0.00231	0.003597	0.04534
E_salsugineum	P_vulgaris	1.07606	-1.31147	-0.0500986	-0.0639642	0	0.6999	0.086817	-0.06043	0.422	0.557	0.01196	0.0006721	0.71088	0.26059	0.00485	0.27751	0.06552	2.2e-16
E_salsugineum	R_communis	1.01494	-1.37114	-0.0493156	-0.0757091	0.005664	0.005153	0.34158	-0.12894	0.00124	0.19823	0.0152	3.678e-06	0.47404	0.56852	0.02457	0.00452	0.00244	0.03066
E_salsugineum	S_bicolor	1.06632	-1.01616	-0.048061	-0.0356898	0	0.3769	-0.063102	-0.023264	0.281	0.593	0.02524	5.341e-15	0.59807	0.47508	2.84e-06	5.61e-07	0.5763	2.2e-16
E_salsugineum	S_italica	1.07235	-1.01943	-0.0483884	-0.0370703	0	0.4963	0.0303	-0.05056	0.605	0.24	0.02128	1.938e-12	0.43463	0.48354	0.00071	3.17e-07	0.6234	2.2e-16
E_salsugineum	S_lycopersicum	1.11872	-1.27649	-0.0490576	-0.0548082	0	0.8468	-0.019507	-0.031469	0.801	0.703	0.01361	5.187e-07	0.51525	0.60157	0.00435	0.00176	0.1401	2.2e-16
E_salsugineum	S_polyrhiza	1.09091	-1.13109	-0.0491787	-0.0235045	0.000178	0.292	-0.009098	0.070896	0.874	0.127	0.01086	2.558e-07	0.52215	0.27548	0.000129	0.012191	0.5732	2.2e-16
E_salsugineum	S_tuberosum	1.1213	-1.2788	-0.0500026	-0.0594569	0	0.8562	-0.030812	0.042501	0.691	0.605	0.01148	1.418e-05	0.6533	0.29345	0.000455	0.136116	0.1846	2.2e-16
E_salsugineum	T_aestivumA	1.09731	-1.0827	-0.0514782	-0.0225939	0.0006178	0.2376	-0.098766	0.089964	0.229	0.146	0.01185	7.908e-05	0.73723	0.1082	7.56e-05	0.439	0.5835	2.2e-16
E_salsugineum	T_cacao	0.949256	-1.43712	-0.0503618	-0.0560322	0.005744	0.001443	0.213182	0.175893	0.048	0.104	0.02357	3.972e-11	0.4946	0.8492	0.0114	1.59e-05	0.001429	0.05278
E_salsugineum	V_vinifera	0.978687	-1.3542	-0.0489084	-0.0586724	0.01333	0.0008952	0.20041	0.35319	0.1873	0.0107	0.006155	0.0231	0.47568	0.30458	0.0921	0.2357	0.003973	0.03251
E_salsugineum	Z_mays	1.06848	-1.01371	-0.049593	-0.0217972	0.0002706	0.2873	-0.079457	0.064531	0.244	0.171	0.01309	2.128e-06	0.53902	0.20328	0.00013	0.03678	0.6347	2.2e-16
F_vesca	G_raimondii	0.62016	-1.4702	-0.0414006	-0.0656047	0.02052	3.904e-06	0.69517	0.10197	0.000121	0.55273	0.004326	0.03357	0.26159	0.42694	0.363	0.12	0.08625	2.2e-16
F_vesca	H_annuus	1.01568	-1.32694	-0.0422424	-0.0453434	0.01219	0.0004655	-0.07148	0.51721	0.586557	0.000218	0.02245	1.593e-06	1.16965	0.01003	4.62e-06	0.97	0.00447	0.01536
F_vesca	H_vulgare	1.11303	-1.14876	-0.0483661	0.00542288	0.001749	0.1813	-0.188562	0.086042	0.0803	0.2639	0.04007	2.36e-08	0.73705	0.65356	0.001863	0.000116	0.2797	2.2e-16
F_vesca	M_domestica	-0.230522	-1.93968	-0.0399766	-0.0503454	0.06951	2.2e-16	0.43146	1.22161	0.0387	8.47e-09	0.01093	0.0006117	0.89895	0.19587	0.00961	0.57602	0.2513	2.2e-16
F_vesca	M_esculenta	0.502469	-1.50941	-0.0406832	-0.062226	0.03197	3.073e-09	1.01168	-0.14684	2.57e-08	0.43	0.005046	0.02034	0.30948	0.47439	0.299	0.122	0.0989	2.2e-16
F_vesca	M_guttatus	0.997285	-1.32674	-0.0450365	-0.0326667	0.05053	2.2e-16	0.098011	0.74511	0.223	2e-16	0.01407	8.033e-10	0.8877	-0.03803	6.33e-09	0.784	0.007585	2.18e-06
F_vesca	M_truncatula	0.734174	-1.48635	-0.0431988	-0.076334	0.05564	2.2e-16	1.24144	-0.87105	2e-16	2.09e-10	0.01419	1.269e-05	0.65793	0.36119	0.00242	0.09315	0.05338	2.2e-16
F_vesca	O_sativa	1.06864	-1.05567	-0.0491888	-0.0290477	0	0.7561	0.028328	-0.030016	0.657	0.472	0.0285	2.2e-16	0.54169	0.50383	2.31e-05	1.79e-09	0.3612	2.2e-16
F_vesca	P_persica	-0.422321	-2.15223	-0.0422227	-0.0497332	0.06706	2.2e-16	0.871767	0.725076	2e-16	2e-16	0.03323	2.2e-16	0.689755	0.983791	5.96e-09	5.66e-16	0.1613	2.2e-16
F_vesca	P_trichocarpa	0.501305	-1.45943	-0.0419387	-0.0469481	0.01884	0.000147	0.838	-0.2102	7.78e-05	0.333	0.02022	8.223e-05	0.55258	0.76965	0.0792	0.0175	0.06484	6.541e-14
F_vesca	P_vulgaris	0.632548	-1.50185	-0.0463037	-0.054898	0.0128	3.842e-05	0.70003	-0.2218	1.43e-05	0.117	0.0125	4.766e-05	0.9735	-0.08594	0.000132	0.700912	0.08384	2.2e-16
F_vesca	R_communis	0.578907	-1.50879	-0.0387993	-0.065681	0.04383	2.2e-16	1.23389	-0.74082	2e-16	5.03e-08	0.02209	1.002e-09	0.72512	0.66806	0.00117	0.00268	0.1113	2.2e-16
F_vesca	S_bicolor	1.07312	-1.04618	-0.049322	-0.0304541	0.0003056	0.2422	0.096953	-0.051703	0.121	0.239	0.02616	2.2e-16	0.426406	0.543921	0.000651	7.1e-10	0.4056	2.2e-16
F_vesca	S_italica	1.07104	-1.05164	-0.0482199	-0.0302814	0	0.3718	0.086949	-0.048196	0.198	0.309	0.02982	2.2e-16	0.325615	0.635361	0.0102	1.03e-12	0.3134	2.2e-16
F_vesca	S_lycopersicum	0.941008	-1.36166	-0.0441921	-0.051873	0.02055	4.116e-15	0.643243	-0.453779	2.72e-15	1.73e-07	0.01449	5.721e-11	0.50069	0.61772	0.000697	9.28e-05	0.004465	0.0001166
F_vesca	S_polyrhiza	1.08116	-1.18439	-0.048491	-0.022317	0.01743	1.392e-12	0.043619	0.310984	0.456	3.82e-11	0.02284	3.631e-16	0.90114	0.26167	2.1e-11	0.0149	0.2781	2.2e-16
F_vesca	S_tuberosum	0.92262	-1.37076	-0.0421907	-0.0541386	0.02321	1.508e-15	0.715824	-0.475598	8.99e-16	1.48e-07	0.01514	1.673e-10	0.4723	0.6503	0.0025	4.51e-05	0.003376	0.001167
F_vesca	T_aestivumA	1.0891	-1.11458	-0.0541027	-0.0213853	0.004238	0.01282	-0.191684	0.163994	0.02672	0.00895	0.02092	2.037e-08	0.6881	0.4126	0.000217	0.002205	0.3228	2.2e-16
F_vesca	T_cacao	0.472747	-1.53712	-0.0392259	-0.0451785	0.03135	3.699e-14	0.8572	0.09848	7.15e-09	0.524	0.01515	2.183e-07	0.1999	0.89698	0.37853	0.00017	0.112	2.2e-16
F_vesca	V_vinifera	0.343899	-1.60172	-0.0470937	-0.0553765	0.065	2.2e-16	0.29386	1.13398	0.0856	4.18e-13	0.01637	1.539e-06	0.36267	0.75697	0.15617	0.00113	0.1396	2.2e-16
F_vesca	Z_mays	1.07577	-1.0514	-0.0488129	-0.0156305	0.003286	0.01371	0.102653	0.09633	0.1735	0.0503	0.0112	4.747e-06	0.49395	0.20209	0.000594	0.031066	0.4627	2.2e-16
G_max	H_annuus	1.04599	-1.26959	-0.0653513	-0.0497283	0.01627	0.0384	-0.17436	0.60548	0.4078	0.0108	0.01855	0.02787	0.32413	0.99679	0.4332	0.0322	0.02323	0.006186
G_max	M_guttatus	1.06122	-1.24274	-0.0675958	-0.0345739	0.01024	0.02563	-0.19122	0.42607	0.21676	0.00693	0.01423	0.009013	0.26267	0.60705	0.3172	0.0232	0.05986	9.188e-09
G_max	M_truncatula	-0.263618	-2.02507	-0.0574556	-0.0739918	0.1215	2.2e-16	2.90552	-2.9196	2e-16	2e-16	0.01112	8.468e-09	1.02802	-0.45227	5.27e-09	0.0112	0.2081	2.2e-16
G_max	O_sativa	1.08122	-1.03769	-0.0685444	-0.039324	0	0.5127	0.01192	0.09414	0.928	0.294	0.009512	0.02305	0.6582	0.1065	0.0196	0.5805	0.2124	2.2e-16
G_max	P_vulgaris	-1.06878	-2.66977	-0.0564892	-0.0476737	0.008496	2.609e-11	0.36182	0.181162	0.00563	0.15037	0.01592	2.2e-16	0.83014	0.42338	0.000181	0.047537	0.1486	2.2e-16
G_max	S_bicolor	1.0684	-1.0303	-0.0728235	-0.036478	0	0.7378	-9.404e-05	-0.08083	0.999	0.461	0.007014	0.04523	0.4382	0.26553	0.112	0.195	0.1743	2.2e-16
G_max	S_italica	1.06929	-1.02486	-0.0723917	-0.0414718	0	0.7877	0.03481	-0.07186	0.813	0.49	0.01435	0.005904	0.60763	0.3161	0.0332	0.1175	0.2392	2.2e-16
G_max	S_lycopersicum	1.03462	-1.24897	-0.0666813	-0.0523128	0.005968	0.06732	-0.10658	-0.30295	0.5179	0.0937	0.003891	0.1218	0.40726	0.19462	0.15	0.53	0.02379	0.0001269
G_max	S_polyrhiza	1.09739	-1.15519	-0.0756753	-0.0196926	0	0.6597	-0.11289	0.01879	0.364	0.848	0.01725	0.002157	0.73894	0.38992	0.0144	0.0997	0.3359	2.2e-16
G_max	S_tuberosum	1.01421	-1.27935	-0.0668498	-0.057964	0.0005375	0.3208	-0.0364	-0.29974	0.871	0.208	0.002297	0.2034	0.54364	-0.08995	0.091	0.792	0.001384	0.1904
G_max	T_aestivumA	1.10713	-1.10948	-0.0743589	-0.030273	0.0003946	0.3442	-0.23604	0.02203	0.149	0.861	0.01396	0.03108	0.80335	0.22832	0.0277	0.4166	0.4922	2.2e-16
G_max	Z_mays	1.07224	-1.03357	-0.0708012	-0.0302077	0	0.6536	0.06295	-0.08447	0.645	0.366	0.01656	0.00496	0.60948	0.32463	0.0337	0.0976	0.3438	2.2e-16
G_raimondii	H_annuus	1.02943	-1.37788	-0.0691525	-0.0506878	0.00499	0.05368	-0.10066	0.37051	0.4977	0.0175	0.01376	0.001779	0.50113	0.66071	0.0991	0.0383	0	0.7752
G_raimondii	H_vulgare	1.10258	-1.14089	-0.0685011	0.00612154	0	0.8707	-0.02982	0.04476	0.79	0.602	0.008928	0.03408	0.28833	0.37207	0.2892	0.0745	0.3755	2.2e-16
G_raimondii	M_domestica	0.572583	-1.47691	-0.0576911	-0.0474698	0.0142	0.1051	0.52909	0.4214	0.205	0.38	0.01042	0.1471	-0.98546	1.44411	0.1454	0.0641	0.103	7.038e-06
G_raimondii	M_esculenta	0.467132	-1.64718	-0.0671607	-0.064645	0.01087	2.649e-05	0.29435	0.29412	0.0412	0.0478	0.01163	1.354e-05	0.36392	0.65961	0.1361	0.0088	0.105	2.2e-16
G_raimondii	M_guttatus	1.02264	-1.32373	-0.069552	-0.0351838	0.02842	4.935e-14	-0.276217	0.681224	0.00178	6.41e-15	0.0126	8.04e-07	0.87941	-0.17626	4.23e-07	0.301	0.008471	1.705e-05
G_raimondii	M_truncatula	0.869139	-1.41496	-0.0594888	-0.0681888	0.01612	0.001998	0.70252	-0.40033	0.000439	0.039374	0.03963	8.508e-07	1.17255	0.50517	0.000431	0.118572	0.03295	2.077e-06
G_raimondii	O_sativa	1.07054	-1.05674	-0.0748016	-0.0346674	0.00146	0.08236	0.015559	-0.099035	0.8221	0.0342	0.01481	8.415e-08	0.2043	0.46136	0.177	6.63e-06	0.4863	2.2e-16
G_raimondii	P_persica	0.491694	-1.5715	-0.0642103	-0.051437	0.01507	1.045e-05	-0.009561	0.679308	0.953535	0.000107	0.01079	0.0002075	0.21491	0.79022	0.42304	0.00576	0.1099	2.2e-16
G_raimondii	P_trichocarpa	0.434144	-1.5983	-0.066601	-0.0462454	0.01386	5.412e-05	0.36396	0.29452	0.0321	0.0949	0.02992	1.664e-09	0.45512	1.10308	0.10478	0.00016	0.09703	2.2e-16
G_raimondii	P_vulgaris	0.793535	-1.45489	-0.0628517	-0.0477498	0.001579	0.214	0.2677	0.0227	0.163	0.9	0.02444	7.415e-05	0.79414	0.68377	0.0295	0.0469	0.02046	9.51e-05
G_raimondii	R_communis	0.517441	-1.64442	-0.0648272	-0.0689182	0.003545	0.00892	0.39279	-0.13225	0.0036	0.3258	0.01943	4.371e-10	0.49183	0.8421	0.032437	0.000248	0.09389	2.2e-16
G_raimondii	S_bicolor	1.07111	-1.05314	-0.0734857	-0.0369701	0.00704	0.0002519	0.07067	-0.19924	0.288	6.5e-05	0.01564	3.187e-08	0.29611	0.46837	0.0507	3.82e-05	0.4528	2.2e-16
G_raimondii	S_italica	1.06945	-1.05222	-0.0726279	-0.0373357	0.006451	0.0005473	0.080811	-0.190224	0.229192	0.000127	0.01778	5.365e-09	0.1756	0.5788	0.267	7.51e-07	0.4695	2.2e-16
G_raimondii	S_lycopersicum	0.971595	-1.37537	-0.0684548	-0.051409	0.0002958	0.2628	0.098423	-0.162159	0.29	0.11	0.01026	2.911e-06	0.4836	0.45226	0.00522	0.01664	0.002184	0.01446
G_raimondii	S_polyrhiza	1.07661	-1.18313	-0.0760116	-0.0236811	0.005999	0.0005813	-0.203155	0.146207	0.000978	0.002441	0.01179	1.107e-06	0.6598	0.2107	4.42e-05	0.0953	0.3836	2.2e-16
G_raimondii	S_tuberosum	0.957519	-1.39118	-0.0676539	-0.0557613	0.005562	0.001283	0.225231	-0.380331	0.020603	0.000343	0.005316	0.001651	0.18883	0.53358	0.3218	0.0103	0.001722	0.03395
G_raimondii	T_aestivumA	1.09268	-1.10977	-0.0768683	-0.0224356	0	0.3965	-0.086233	-0.037697	0.35	0.583	0.01779	1.128e-05	0.60064	0.40889	0.00566	0.01131	0.3912	2.2e-16
G_raimondii	T_cacao	-0.77686	-2.49459	-0.0632586	-0.049564	0.04526	2.2e-16	0.417376	0.732403	7.23e-09	2e-16	0.03595	2.2e-16	0.683817	1.08332	4.39e-08	2e-16	0.168	2.2e-16
G_raimondii	V_vinifera	0.440873	-1.65688	-0.0623575	-0.0554981	0.05672	2.2e-16	-0.17405	1.32234	0.321	3.2e-14	0.03068	9.411e-10	0.49675	1.12748	0.0827	6.26e-05	0.132	2.2e-16
G_raimondii	Z_mays	1.06409	-1.05476	-0.0744113	-0.0230369	0	0.3854	-0.018	-0.10736	0.891	0.239	0.008601	0.0003592	0.26735	0.32974	0.13103	0.00757	0.04248	2.2e-16
H_annuus	H_vulgare	1.10928	-1.19338	-0.0440134	0.00152301	0.01368	0.01398	0.05258	-0.26945	0.68946	0.00373	0.04432	7.782e-06	-0.0712	1.15561	0.835	2.14e-06	0.5305	2.2e-16
H_annuus	M_domestica	0.95421	-1.30595	-0.0448106	-0.0571458	0	0.635	-0.27678	0.24026	0.398	0.462	0	0.5899	0.17377	0.49328	0.779	0.425	0	0.592
H_annuus	M_esculenta	1.01951	-1.36586	-0.0490251	-0.0670449	0.01137	0.003054	0.53462	-0.16946	0.000725	0.24195	0.01105	0.003503	0.42066	0.55498	0.1487	0.0381	0	0.7346
H_annuus	M_guttatus	1.04373	-1.43998	-0.0496695	-0.0374598	0.0189	3.872e-07	0.244442	0.342307	0.038891	0.000813	0.008937	0.0005663	0.4242	0.43386	0.076	0.0355	0	0.8331
H_annuus	M_truncatula	1.09277	-1.28635	-0.0500706	-0.0778723	0.007583	0.01217	0.38458	-0.10171	0.00325	0.38195	0.001919	0.1558	0.23744	0.26441	0.356	0.249	0.0505	5.64e-12
H_annuus	O_sativa	1.08512	-1.08214	-0.0517782	-0.028914	0.002263	0.08225	0.074842	-0.121528	0.372	0.026	0.01856	1.529e-06	0.19074	0.5802	0.332	6.05e-06	0.5372	2.2e-16
H_annuus	P_persica	0.96304	-1.40194	-0.0466423	-0.050532	0.01346	0.0001072	0.45645	0.14171	0.00137	0.32032	0.02242	4.454e-07	0.20844	1.07059	0.398	1.58e-05	0.001581	0.08848
H_annuus	P_trichocarpa	0.982703	-1.36984	-0.0502083	-0.0480348	0	0.7943	0.12247	-0.08757	0.515	0.647	0.01203	0.008588	0.87087	0.25018	0.0162	0.4957	0.003093	0.08729
H_annuus	P_virgatum	1.08535	-1.23461	-0.051197	-0.037828	0.03322	0.004197	0.24468	-0.42099	0.193259	0.000993	0.07657	9.618e-06	0.02763	1.72204	0.96	4.98e-06	0.4987	2.2e-16
H_annuus	P_vulgaris	1.08419	-1.29912	-0.0513785	-0.0601109	0	0.6138	0.13547	-0.08009	0.331	0.503	0.006519	0.02301	0.24886	0.42113	0.3784	0.0824	0.02621	1.225e-06
H_annuus	R_communis	1.03067	-1.3635	-0.0456886	-0.0681454	0.01248	0.0002095	0.53089	-0.23438	3.92e-05	0.044	0.01132	0.0004212	0.35982	0.57571	0.14163	0.00933	0.003318	0.02601
H_annuus	S_bicolor	1.07786	-1.06806	-0.0499087	-0.0323493	0.005585	0.009823	0.114669	-0.179133	0.17227	0.00261	0.02303	1.043e-07	0.10735	0.70002	0.573	2.29e-07	0.5586	2.2e-16
H_annuus	S_italica	1.0865	-1.07839	-0.0511061	-0.034265	0.007354	0.003468	0.216726	-0.170625	0.01019	0.00409	0.01759	4.965e-06	-0.16154	0.69364	0.421	1.05e-06	0.5277	2.2e-16
H_annuus	S_lycopersicum	1.03889	-1.44903	-0.0501119	-0.0555355	0.02822	3.314e-10	0.778277	-0.118587	3.71e-10	0.33	0.003673	0.02532	0.44684	0.15304	0.0438	0.4834	0	0.5489
H_annuus	S_polyrhiza	1.09768	-1.18535	-0.0478699	-0.0205209	0.003454	0.03974	-0.048099	0.156935	0.5508	0.0114	0.007743	0.002476	0.7447	-0.09428	0.00062	0.5718	0.4993	2.2e-16
H_annuus	S_tuberosum	1.03155	-1.44936	-0.0479873	-0.0578226	0.02532	1.664e-08	0.7777	-0.1643	6.81e-09	0.2	0.001662	0.1229	0.3311	0.14045	0.148	0.522	0	0.4378
H_annuus	T_aestivumA	1.10511	-1.14744	-0.0530809	-0.0259362	0.002555	0.1336	-0.012695	-0.157335	0.9044	0.0556	0.02614	1.013e-05	-0.1185	0.95453	0.645	2.12e-06	0.4835	2.2e-16
H_annuus	T_cacao	1.00197	-1.36527	-0.0447496	-0.0505448	0.01311	0.0001105	0.502692	-0.029473	0.000103	0.815869	0.006953	0.005057	0.13485	0.58232	0.5601	0.0104	0	0.6627
H_annuus	V_vinifera	0.875409	-1.48869	-0.0479496	-0.0581951	0.02401	1.308e-07	0.36881	0.44773	0.02378	0.00202	0.01298	0.0001255	0.56722	0.47864	0.0387	0.0495	0.02626	7.029e-09
H_annuus	Z_mays	1.08182	-1.07977	-0.0510255	-0.0207574	0.001642	0.1582	0.133554	-0.107917	0.1602	0.0883	0.01314	0.0004114	0.09668	0.52194	0.660368	0.000381	0.5876	2.2e-16
H_vulgare	M_domestica	1.07959	-1.23746	0.0204719	-0.0489806	0	0.4409	0.22459	-0.22656	0.244	0.42	0.02534	0.04936	0.68691	0.98935	0.13	0.135	0.1338	1.18e-06
H_vulgare	M_esculenta	1.10952	-1.19468	0.0033323	-0.0743961	0.003447	0.1286	-0.12341	-0.09139	0.134	0.44	0.0314	2.191e-05	0.78151	0.48744	0.000331	0.118636	0.4552	2.2e-16
H_vulgare	M_guttatus	1.13257	-1.1711	0.00265615	-0.0330206	0.009108	0.01219	0.011169	0.270153	0.87869	0.00698	0.02266	7.214e-05	0.63773	0.39243	0.00104	0.13816	0.4157	2.2e-16
H_vulgare	M_truncatula	1.08114	-1.13549	-0.00306327	-0.0944861	0.01076	0.007025	-0.11136	-0.22096	0.1674	0.0291	0.01864	0.0003767	0.47815	0.47208	0.0111	0.0455	0.4224	2.2e-16
H_vulgare	O_sativa	-0.0894153	-2.15907	0.0160433	0.00203109	0.1845	2.2e-16	0.47261	1.63922	0.0044	2e-16	0.03784	2.2e-16	0.8075	0.4598	0.000315	0.02433	0.1855	2.2e-16
H_vulgare	P_persica	1.10977	-1.17901	0.00767257	-0.0523424	0.002363	0.133	0.142805	-0.037691	0.0483	0.7215	0.03145	3.91e-07	0.48241	0.83429	0.00446	0.00079	0.336	2.2e-16
H_vulgare	P_trichocarpa	1.09973	-1.18288	0.00651419	-0.0508942	0	0.5058	0.01758	-0.15213	0.849	0.25	0.02083	0.004124	0.63086	0.25988	0.00541	0.42082	0.3217	2.2e-16
H_vulgare	P_virgatum	0.062636	-2.12847	0.00646033	-0.00871285	0.1396	2.2e-16	0.62702	1.6591	0.00989	1.24e-12	0.03997	9.416e-10	-0.06777	1.42587	0.826	1.26e-06	0.2783	2.2e-16
H_vulgare	P_vulgaris	1.10901	-1.13861	-0.00258268	-0.0640227	0	0.8646	0.04011	-0.04309	0.628	0.693	0.01857	0.0006066	0.5739	0.28799	0.00252	0.24752	0.4272	2.2e-16
H_vulgare	R_communis	1.08973	-1.19128	0.00222082	-0.0769558	0.01028	0.003608	-0.194008	-0.039111	0.00296	0.64583	0.03561	3.301e-08	0.85186	0.39203	2.09e-06	0.0929	0.3936	2.2e-16
H_vulgare	S_bicolor	0.0522095	-2.07254	0.0203384	0.00244019	0.225	2.2e-16	0.34021	2.0316	0.0209	2e-16	0.05154	2.2e-16	0.20783	1.17905	0.293	6.17e-10	0.1749	2.2e-16
H_vulgare	S_italica	-0.0196516	-2.11658	0.0210967	0.000538625	0.2032	2.2e-16	0.64458	1.59936	6.39e-06	2e-16	0.04186	2.2e-16	0.16011	1.12057	0.423	1.18e-08	0.1598	2.2e-16
H_vulgare	S_lycopersicum	1.09455	-1.15899	0.001477	-0.0569633	0.01311	0.002275	-0.248294	0.090176	0.000487	0.378616	0.02519	1.974e-05	0.74518	0.27138	3.75e-05	0.296	0.54	2.2e-16
H_vulgare	S_polyrhiza	1.14943	-1.26885	-0.00581818	-0.0168587	0.03935	2.284e-07	0.318694	0.322828	0.000649	0.002112	0.04259	6.883e-08	0.71713	0.72357	0.000386	0.001436	0.0326	7e-07
H_vulgare	S_tuberosum	1.09749	-1.17107	-0.000651895	-0.0592528	0.01722	0.0004922	-0.26148	0.063285	0.000105	0.520798	0.04377	1.446e-08	0.949	0.29397	7.03e-08	0.251	0.5046	2.2e-16
H_vulgare	T_aestivumA	-1.68408	-3.87679	-0.00228478	-0.00575095	0.1156	2.2e-16	1.66856	0.62176	4.07e-11	0.0153	0.01997	1.772e-15	1.02242	0.71335	0.0311	0.1391	0.1176	2.2e-16
H_vulgare	T_cacao	1.10916	-1.18335	0.00648358	-0.0517528	0	0.8594	-0.018308	-0.034733	0.797	0.735	0.03413	8.511e-08	0.6386	0.64928	0.000274	0.010252	0.3645	2.2e-16
H_vulgare	V_vinifera	1.1085	-1.24715	0.00474736	-0.0554944	0.01685	0.0003713	0.26406	0.07659	0.00123	0.47651	0.04007	2.269e-08	0.63633	0.78195	0.000951	0.002091	0.1788	2.2e-16
H_vulgare	Z_mays	0.128797	-2.00309	0.0169155	0.0154744	0.1845	2.2e-16	0.69387	1.53787	4.38e-05	2e-16	0.04007	2.2e-16	0.57992	0.64111	0.005478	0.000919	0.2015	2.2e-16
L_usitatissimum	M_esculenta	0.637079	-1.55936	-0.0379753	-0.0706071	0.1096	1.146e-14	1.95809	-0.76008	5.08e-15	0.00491	0.02394	0.0005577	0.36103	1.06491	0.32221	0.00855	0.0763	4.077e-11
L_usitatissimum	M_guttatus	1.07635	-1.24519	-0.0273471	-0.027872	0	0.485	0.15073	-0.16258	0.304	0.297	0.0121	0.01446	0.15939	0.71042	0.5901	0.0243	0.1133	7.264e-16
L_usitatissimum	O_sativa	1.06854	-1.018	-0.0328651	-0.0232095	0.01604	0.003411	0.36937	0.034173	0.00226	0.692	0.02385	0.0003404	-0.43591	0.72522	0.0861	7.31e-05	0.4856	2.2e-16
L_usitatissimum	P_trichocarpa	0.635535	-1.53712	-0.0377681	-0.053465	0.09547	2.242e-10	1.60781	-0.4404	5.91e-10	0.17	0.02886	0.0007537	0.78343	0.73267	0.0395	0.1269	0.04812	2.896e-06
L_usitatissimum	R_communis	0.69609	-1.57383	-0.0389847	-0.0722816	0.08893	7.482e-15	1.58802	-0.48237	1.02e-14	0.0218	0.03414	2.883e-06	0.6539	0.94095	0.04126	0.00504	0.06528	8.115e-12
L_usitatissimum	S_bicolor	1.06502	-1.00767	-0.0327653	-0.023491	0.01652	0.003412	0.34123	0.05287	0.0034	0.5686	0.0191	0.001632	-0.40576	0.66678	0.0838	0.0004	0.5199	2.2e-16
L_usitatissimum	S_italica	1.06514	-1.00451	-0.0316421	-0.0230567	0.02847	0.0001166	0.36677	0.19138	0.0022	0.047	0.01346	0.008396	-0.44998	0.52934	0.05008	0.00432	0.4912	2.2e-16
L_usitatissimum	S_lycopersicum	1.07748	-1.28808	-0.0306225	-0.0508445	0.004239	0.1129	0.04438	-0.30657	0.7183	0.0414	0.004676	0.09989	0.30422	0.54464	0.336	0.158	0.1033	3.782e-15
L_usitatissimum	S_polyrhiza	1.08371	-1.10747	-0.0362047	-0.0170381	0.0104	0.01825	0.196318	0.168396	0.0761	0.1226	0.005089	0.085	-0.05588	0.53975	0.8247	0.0303	0.451	2.2e-16
L_usitatissimum	S_tuberosum	1.06635	-1.30457	-0.0256626	-0.0554801	0.01545	0.006956	0.26978	-0.55857	0.07067	0.00182	0.01425	0.009479	-0.10519	1.12953	0.74923	0.00427	0.02347	0.0002921
L_usitatissimum	T_aestivumA	1.0952	-1.13483	-0.0403478	-0.0251333	0.002276	0.2423	0.2256	0.03587	0.142	0.785	0.03007	0.00132	0.09334	1.14474	0.814011	0.000847	0.1427	2.764e-14
L_usitatissimum	Z_mays	1.07411	-1.03361	-0.0360285	-0.0195862	0.01754	0.005188	0.27596	0.18698	0.0367	0.0699	0.0161	0.007383	-0.41676	0.58294	0.09185	0.00263	0.5599	2.2e-16
M_domestica	M_esculenta	0.451056	-1.50138	-0.0470621	-0.0560389	0.02601	0.02832	0.84141	0.07815	0.0513	0.8564	0	0.7697	0.21225	-0.49624	0.764	0.485	0.1332	7.425e-08
M_domestica	M_guttatus	0.959187	-1.34556	-0.055441	-0.0325237	0.03864	0.0002371	0.22833	0.67214	0.3038	0.0014	0.005105	0.142	0.79411	-0.45207	0.0533	0.242	0.002853	0.1508
M_domestica	M_truncatula	0.695462	-1.44295	-0.0584933	-0.0715096	0.007095	0.1775	0.72622	-0.43018	0.0689	0.2336	0	0.7262	0.3508	-0.4847	0.608	0.434	0.09407	3.732e-06
M_domestica	O_sativa	1.03988	-1.03713	-0.0546905	-0.0195056	0	0.8285	0.10474	-0.03473	0.548	0.758	0.005479	0.132	-0.34564	0.47266	0.3469	0.0471	0.3158	2.2e-16
M_domestica	P_persica	-0.819372	-2.44951	-0.0502112	-0.0463008	0.06854	2.2e-16	1.3342	0.1695	2.19e-11	0.402	0.01501	1.884e-06	0.52244	0.90361	0.1701	0.0203	0.2526	2.2e-16
M_domestica	P_trichocarpa	0.43862	-1.42114	-0.0528118	-0.043966	0	0.6445	0.45708	-0.41592	0.384	0.436	0.03075	0.04098	-0.05851	1.53605	0.934	0.0335	0.09763	8.12e-05
M_domestica	P_virgatum	1.029	-1.2053	-0.0502176	-0.034684	0.01891	0.1226	0.47046	-0.38583	0.1317	0.0721	0.1607	1.439e-05	-0.4795	2.324	0.492	3.51e-06	0.1639	2.958e-06
M_domestica	P_vulgaris	0.644941	-1.44246	-0.0591505	-0.0522423	0.0008697	0.3381	0.62034	-0.10877	0.158	0.737	0.004608	0.2303	-0.13574	-0.69133	0.84	0.166	0.07515	3.64e-05
M_domestica	R_communis	0.50991	-1.485	-0.04491	-0.0647691	0.02358	0.01742	0.93082	-0.10407	0.0108	0.7702	0.01928	0.03058	0.83938	0.754	0.181	0.221	0.07506	4.569e-06
M_domestica	S_bicolor	1.04505	-1.04887	-0.0517694	-0.0220686	0	0.8604	0.01103	0.05934	0.954	0.631	0.007997	0.08695	-0.15075	0.56154	0.7059	0.0313	0.2907	2.2e-16
M_domestica	S_italica	1.03418	-1.04572	-0.0543208	-0.0190433	0	0.4085	0.18562	0.06103	0.334	0.629	0.0008021	0.3202	-0.00852	0.36716	0.983	0.161	0.2595	2.2e-16
M_domestica	S_lycopersicum	0.90381	-1.34655	-0.0512553	-0.0505699	0.01111	0.03814	0.4483	0.14031	0.0319	0.5272	0.0001936	0.3546	0.33233	0.30199	0.366	0.44	0.001422	0.2093
M_domestica	S_polyrhiza	1.07329	-1.18684	-0.0541964	-0.0133537	0.06386	2.737e-06	0.58852	0.25366	0.000301	0.050836	0.006446	0.1159	-0.59639	0.58614	0.1245	0.0602	0.2894	2.2e-16
M_domestica	S_tuberosum	0.898511	-1.3842	-0.0497755	-0.0495101	0.008907	0.06619	0.50517	-0.05319	0.0242	0.8265	0.0023	0.237	0.4507	0.39386	0.282	0.387	0.0004464	0.2796
M_domestica	T_aestivumA	1.07951	-1.1218	-0.0517728	-0.00761009	0.04774	0.001505	0.54215	0.23199	0.00822	0.1403	0	0.4206	-0.59461	-0.03966	0.229	0.917	0.2444	1.133e-15
M_domestica	T_cacao	0.396613	-1.46829	-0.0426421	-0.0350293	0.047	0.001172	1.23296	-0.3322	0.000414	0.311078	0	0.5739	0.698	-0.40817	0.295	0.519	0.1792	3.685e-12
M_domestica	V_vinifera	0.349443	-1.56645	-0.0533118	-0.0533498	0.0493	0.0004216	0.94557	0.70425	0.0251	0.0456	0.02104	0.02137	-0.07307	1.24066	0.8994	0.0107	0.1785	2.226e-13
M_domestica	Z_mays	1.0453	-1.04156	-0.0540331	-0.00678156	0.001092	0.3103	0.23318	0.04237	0.188	0.719	0	0.6747	-0.0698	0.22196	0.853	0.377	0.3948	2.2e-16
M_esculenta	M_guttatus	1.00081	-1.33988	-0.0666652	-0.03679	0.0327	2.2e-16	-0.355058	0.742858	0.00018	2e-16	0.00665	0.0002148	0.67729	-0.09281	0.000125	0.555858	0.002744	0.007561
M_esculenta	M_truncatula	0.77852	-1.42494	-0.0622319	-0.0750669	0.01195	0.007059	0.44095	-0.66528	0.03514	0.00194	0.01186	0.007273	0.81386	0.23083	0.0228	0.5273	0.04102	8.98e-08
M_esculenta	O_sativa	1.07585	-1.0782	-0.0709686	-0.0348117	0.007525	8.636e-05	-0.099562	-0.136371	0.11907	0.00117	0.02083	2.832e-11	0.57276	0.38765	8.29e-05	5.02e-05	0.4726	2.2e-16
M_esculenta	P_persica	0.325672	-1.59685	-0.0605546	-0.04885	0.02553	4.56e-09	0.02528	0.84077	0.879	1.6e-06	0.01392	1.902e-05	0.62171	0.49671	0.0204	0.0771	0.1564	2.2e-16
M_esculenta	P_trichocarpa	-0.149459	-1.92847	-0.0630427	-0.0462034	0.003477	0.0008185	0.086645	0.229163	0.4243	0.0361	0.01258	8.396e-11	0.48989	0.48648	0.00721	0.00812	0.1393	2.2e-16
M_esculenta	P_vulgaris	0.716149	-1.46118	-0.0615058	-0.0532555	0	0.7778	-0.06445	0.1346	0.767	0.482	0.01712	0.000979	1.09559	0.01431	0.00167	0.96255	0.04959	2.01e-09
M_esculenta	R_communis	-0.408502	-2.23387	-0.0626234	-0.0676359	0.001651	0.00062	0.305483	-0.237063	0.00013	0.00214	0.01924	2.2e-16	0.344037	0.932608	0.0204	8.38e-11	0.136	2.2e-16
M_esculenta	S_bicolor	1.07536	-1.06973	-0.070267	-0.0351534	0.01256	2.405e-07	-0.069398	-0.208614	0.281	3.32e-06	0.02077	1.982e-11	0.38355	0.52335	0.00886	2.98e-07	0.501	2.2e-16
M_esculenta	S_italica	1.07136	-1.07283	-0.0694872	-0.0372898	0.004579	0.002348	-0.051737	-0.12933	0.43476	0.00449	0.01924	1.866e-10	0.4776	0.4519	0.00176	1.64e-05	0.4175	2.2e-16
M_esculenta	S_lycopersicum	0.901026	-1.40109	-0.0665081	-0.0522315	0.0006602	0.1663	0.18109	-0.17502	0.0934	0.1121	0.01042	1.246e-06	0.606	0.3377	0.000775	0.066149	0.01246	2.358e-08
M_esculenta	S_polyrhiza	1.07085	-1.20228	-0.0719442	-0.0231112	0.01045	1.708e-06	-0.186484	0.226389	0.00193	7.68e-07	0.01492	8.538e-09	0.46078	0.47577	0.00328	6.6e-05	0.3569	2.2e-16
M_esculenta	S_tuberosum	0.882657	-1.40285	-0.0654058	-0.0547376	0	0.3753	0.119006	-0.151634	0.3	0.182	0.005278	0.001278	0.34685	0.33756	0.067	0.0712	0.02004	2.785e-11
M_esculenta	T_aestivumA	1.09463	-1.13992	-0.0749643	-0.02404	0.002815	0.05993	-0.17914	-0.04523	0.0534	0.503	0.02151	3.055e-07	0.78662	0.40687	0.000216	0.008561	0.3745	2.2e-16
M_esculenta	T_cacao	0.279227	-1.75158	-0.0633483	-0.0489312	0.003133	0.007323	0.040885	0.276109	0.7464	0.0272	0.01924	1.075e-11	0.7885	0.59238	0.000539	0.00849	0.1117	2.2e-16
M_esculenta	V_vinifera	0.279254	-1.69118	-0.058729	-0.0546209	0.04855	1.061e-14	-0.27814	1.25691	0.132	3.45e-13	0.01675	9.355e-06	-0.16189	1.19666	0.598	2.82e-05	0.1342	2.2e-16
M_esculenta	Z_mays	1.07278	-1.07687	-0.0693138	-0.0218363	0.005934	0.002046	-0.18388	-0.06552	0.0128	0.1637	0.009093	0.0001273	0.52139	0.19097	0.00294	0.08732	0.4402	2.2e-16
M_guttatus	M_truncatula	1.08988	-1.28487	-0.0360916	-0.0822328	0.01743	9.479e-10	0.42998	-0.31999	3.02e-09	2.46e-06	0.01963	7.67e-11	0.35741	0.76514	0.0268	4.61e-07	0.08221	2.2e-16
M_guttatus	O_sativa	1.08696	-1.06002	-0.0413347	-0.0360016	0.008654	4.615e-06	0.274275	-0.005944	6.34e-06	0.89	0.01266	2.392e-08	0.10911	0.47333	0.421	8.33e-07	0.4406	2.2e-16
M_guttatus	P_persica	0.943426	-1.3764	-0.0333756	-0.053073	0.04861	2.2e-16	0.878144	-0.079442	2e-16	0.343	0.0137	6.601e-11	-0.05766	0.92572	0.673	1.1e-09	0.0004075	0.1272
M_guttatus	P_trichocarpa	0.989499	-1.33652	-0.0328369	-0.0474306	0.02938	9.486e-12	0.696167	-0.355584	1.1e-12	0.00093	0.01172	2.407e-05	0.18444	0.69263	0.316052	0.000667	0.003937	0.006337
M_guttatus	P_vulgaris	1.0625	-1.27528	-0.0378838	-0.0597786	0.01823	2.624e-10	0.497702	-0.200921	3.45e-11	0.00571	0.007764	4.916e-05	0.19571	0.47911	0.20889	0.00156	0.05361	2.2e-16
M_guttatus	R_communis	1.0285	-1.35521	-0.0318003	-0.0705506	0.03784	2.2e-16	0.737051	-0.318141	2e-16	1.26e-06	0.009705	6.586e-08	0.02194	0.68342	0.87	3.61e-07	0.00751	5.674e-07
M_guttatus	S_bicolor	1.083	-1.04585	-0.0407524	-0.035991	0.01176	5.897e-08	0.331279	-0.050115	2.2e-08	0.263	0.01672	7.499e-11	-0.035517	0.605897	0.779	3.14e-10	0.529	2.2e-16
M_guttatus	S_italica	1.08614	-1.04984	-0.0402795	-0.0363028	0.01315	1.415e-08	0.346349	-0.037188	1.13e-08	0.414	0.01382	5.949e-09	0.0006932	0.543764	0.996	3.2e-08	0.5178	2.2e-16
M_guttatus	S_lycopersicum	0.894569	-1.57115	-0.0393474	-0.0543451	0.09889	2.2e-16	1.5416	-0.48616	2e-16	5.88e-11	0.01816	2.2e-16	0.421824	0.85235	0.000209	5.37e-11	0.02978	2.2e-16
M_guttatus	S_polyrhiza	1.11108	-1.17057	-0.0407464	-0.022983	0.01734	8.184e-12	0.334596	0.042524	1.3e-09	0.352	0.01016	2.213e-07	0.23811	0.45923	0.0798	4.98e-05	0.4503	2.2e-16
M_guttatus	S_tuberosum	0.896283	-1.57097	-0.0355584	-0.0570442	0.08251	2.2e-16	1.47156	-0.595777	2e-16	1.2e-13	0.01348	6.755e-15	0.3436	0.73775	0.00422	3.51e-08	0.034	2.2e-16
M_guttatus	T_aestivumA	1.10741	-1.11559	-0.045473	-0.0235872	0.02123	3.818e-08	0.389138	0.023491	2.56e-07	0.695	0.005287	0.006928	-0.12722	0.44334	0.48	0.002	0.4978	2.2e-16
M_guttatus	T_cacao	0.990002	-1.3721	-0.0322823	-0.0519973	0.05166	2.2e-16	0.91856	-0.34465	2e-16	4.55e-06	0.01938	1.818e-15	-0.01996	1.07408	0.883	6.45e-13	0.0007498	0.06042
M_guttatus	V_vinifera	0.849098	-1.49013	-0.0370364	-0.0586927	0.08625	2.2e-16	1.20152	0.182779	2e-16	0.0407	0.01784	1.106e-13	0.003861	0.97566	0.979	7.28e-11	0.02461	2.2e-16
M_guttatus	Z_mays	1.08212	-1.03653	-0.040991	-0.0214943	0.008091	0.0001208	0.257565	0.003797	0.000119	0.936435	0.006981	0.0003644	0.26378	0.24912	0.0632	0.0138	0.5706	2.2e-16
M_truncatula	O_sativa	1.06712	-1.04478	-0.0868336	-0.0333659	0.02658	1.422e-15	-0.08575	-0.305974	0.129	4.91e-13	0.02252	2.39e-13	0.3325	0.54549	0.0071	3.35e-09	0.5425	2.2e-16
M_truncatula	P_persica	0.611907	-1.57363	-0.076038	-0.0530847	0.07533	2.2e-16	-1.28158	1.59538	2e-16	2e-16	0.008785	0.0002375	0.23819	0.59709	0.24663	0.00884	0.06293	2.2e-16
M_truncatula	P_trichocarpa	0.725085	-1.39903	-0.0695938	-0.0438233	0.003883	0.1441	-0.40094	0.49134	0.1113	0.0625	0.01138	0.02322	0.84062	0.11975	0.0384	0.7777	0.03282	3.49e-05
M_truncatula	P_vulgaris	-0.208868	-2.07589	-0.0735438	-0.0487957	0.1189	2.2e-16	-2.84428	2.61055	2e-16	2e-16	0.01059	2.2e-16	-0.067686	0.786185	0.448	2e-16	0.1346	2.2e-16
M_truncatula	R_communis	0.779668	-1.42428	-0.071439	-0.0678895	0.00199	0.1475	-0.328	0.07237	0.0627	0.676	0.02788	8.377e-07	0.76222	0.80907	0.01081	0.00596	0.08726	2.2e-16
M_truncatula	S_bicolor	1.06666	-1.03789	-0.0872004	-0.036464	0.03239	2.2e-16	-0.009393	-0.376378	0.862	2e-16	0.02929	2.2e-16	0.24264	0.72529	0.0454	1.03e-13	0.6114	2.2e-16
M_truncatula	S_italica	1.06881	-1.03657	-0.0876449	-0.0363596	0.03125	2.2e-16	0.001783	-0.362167	0.973	2e-16	0.02417	5.808e-14	0.19989	0.64445	0.0941	2.19e-11	0.6362	2.2e-16
M_truncatula	S_lycopersicum	1.05431	-1.33176	-0.0806356	-0.0521323	0.005405	0.000484	-0.30822	-0.004935	0.00111	0.96429	0.01111	4.251e-07	0.31938	0.56396	0.0397	0.00188	4.517e-05	0.292
M_truncatula	S_polyrhiza	1.07682	-1.15736	-0.0887874	-0.023899	0.02247	3.511e-14	-0.343747	-0.044142	6.83e-13	0.288	0.02817	2.2e-16	0.78747	0.48398	8.09e-10	1.44e-05	0.5206	2.2e-16
M_truncatula	S_tuberosum	1.05111	-1.3294	-0.0812226	-0.0555698	0.004208	0.003524	-0.283988	0.053404	0.00186	0.60326	0.008502	3.003e-05	0.40363	0.3403	0.0104	0.0552	0.003571	0.002868
M_truncatula	T_aestivumA	1.10102	-1.11438	-0.0877084	-0.0251542	0.01273	4.744e-05	-0.287026	-0.06663	0.000141	0.266488	0.0199	2.91e-07	0.7801	0.2905	1.73e-05	0.0441	0.5376	2.2e-16
M_truncatula	T_cacao	0.745049	-1.4872	-0.0701338	-0.0472714	0.01709	6.937e-05	-0.54613	0.76797	0.00106	2.61e-05	0.01714	6.778e-05	0.60912	0.65185	0.0318	0.0354	0.04219	3.43e-11
M_truncatula	V_vinifera	0.647918	-1.53561	-0.0729246	-0.0591755	0.07455	2.431e-13	-1.05074	1.40498	5.77e-08	3.91e-13	0.03643	5.404e-07	0.40046	1.369	0.226	3.34e-05	0.07561	2.67e-14
M_truncatula	Z_mays	1.05967	-1.0262	-0.0871127	-0.0218928	0.02441	4.404e-11	-0.159139	-0.24845	0.0108	1.19e-07	0.01815	1.63e-08	0.45132	0.36993	0.000809	0.000252	0.6305	2.2e-16
O_sativa	P_persica	1.07609	-1.0817	-0.0282599	-0.0563919	0	0.414	-0.03601	0.073744	0.348	0.215	0.03012	2.2e-16	0.56994	0.42561	2.73e-12	0.00073	0.3932	2.2e-16
O_sativa	P_trichocarpa	1.06581	-1.05105	-0.0373552	-0.0529009	0.002395	0.05434	-0.092996	-0.064674	0.0708	0.3873	0.01208	2.263e-05	0.40706	0.24678	0.000344	0.134923	0.5619	2.2e-16
O_sativa	P_virgatum	-0.0689137	-2.17774	-0.0120497	-0.0120768	0.171	2.2e-16	0.997	1.32138	1.38e-10	8.14e-16	0.0602	2.2e-16	0.82685	1.27917	0.000996	1.39e-06	0.2726	2.2e-16
O_sativa	P_vulgaris	1.07854	-1.05545	-0.0382918	-0.066119	0.001705	0.04373	-0.113168	0.071759	0.0125	0.2367	0.01847	2.858e-11	0.49211	0.24276	1.57e-07	0.0529	0.4253	2.2e-16
O_sativa	R_communis	1.07004	-1.08536	-0.0283952	-0.0748728	0.01737	1.277e-12	-0.243858	-0.031766	2.27e-11	0.55	0.02571	2.2e-16	0.58287	0.3634	5.3e-12	0.00319	0.4744	2.2e-16
O_sativa	S_bicolor	-0.116291	-2.15364	-0.00842668	-0.0121722	0.241	2.2e-16	0.7765	1.65369	2e-16	2e-16	0.0438	2.2e-16	0.238971	1.19789	0.0281	2e-16	0.1673	2.2e-16
O_sativa	S_italica	-0.193133	-2.20907	-0.00854808	-0.0143092	0.2124	2.2e-16	1.09822	1.11318	2e-16	2e-16	0.04016	2.2e-16	0.202681	1.19121	0.0734	2e-16	0.166	2.2e-16
O_sativa	S_lycopersicum	1.07052	-1.06156	-0.033757	-0.0550366	0.01759	1.646e-11	-0.266753	0.057826	4.19e-12	0.342	0.01773	1.357e-11	0.53017	0.23369	1.76e-09	0.0936	0.6115	2.2e-16
O_sativa	S_polyrhiza	1.12042	-1.21335	-0.0398215	-0.0260596	0.06816	2.2e-16	0.354462	0.450488	3.04e-12	1.43e-14	0.01954	1.358e-11	0.65292	0.10084	8.51e-10	0.409	0.1145	2.2e-16
O_sativa	S_tuberosum	1.06666	-1.06425	-0.0304766	-0.0571774	0.01142	2.776e-07	-0.219552	0.068093	4.73e-08	0.259	0.01949	1.177e-11	0.5062	0.37562	5.73e-08	0.00735	0.5697	2.2e-16
O_sativa	T_aestivumA	-0.28319	-2.13676	-0.0335446	-0.0168707	0.2108	2.2e-16	1.27928	1.17918	2e-16	2e-16	0.01819	2.089e-13	0.33587	0.62886	0.05435	0.00111	0.1338	2.2e-16
O_sativa	T_cacao	1.07462	-1.08847	-0.0285428	-0.0557964	0.003408	0.001968	-0.097422	-0.071822	0.0123	0.2446	0.02165	9.925e-16	0.48571	0.43033	2.04e-08	0.0017	0.4358	2.2e-16
O_sativa	V_vinifera	1.0764	-1.16418	-0.0323868	-0.0609603	0.006259	4.714e-05	0.098736	0.147885	0.023	0.0163	0.02406	2.954e-16	0.47934	0.53705	7.4e-07	9.05e-05	0.2282	2.2e-16
O_sativa	Z_mays	-0.0147407	-2.06916	-0.00882892	0.00388865	0.2488	2.2e-16	0.99224	1.48275	2e-16	2e-16	0.02928	2.2e-16	0.4842	0.62188	1.95e-05	9.29e-08	0.1581	2.2e-16
P_persica	P_trichocarpa	0.30974	-1.56659	-0.0494381	-0.0438348	0.02634	6.451e-07	0.8606	0.03805	6.48e-05	0.857	0.02689	4.879e-07	0.9537	0.58922	0.00497	0.07826	0.07434	2.2e-16
P_persica	P_vulgaris	0.500565	-1.59871	-0.0545533	-0.0544039	0.007108	0.0008809	0.58992	-0.2325	0.000241	0.092561	0.01128	2.505e-05	0.86804	0.12306	0.00113	0.5915	0.08461	2.2e-16
P_persica	R_communis	0.416955	-1.58652	-0.0452835	-0.0638536	0.03857	2.2e-16	1.31957	-0.66374	2e-16	1.65e-06	0.02292	1.728e-11	0.60583	0.76405	0.005455	0.000259	0.1124	2.2e-16
P_persica	S_bicolor	1.07581	-1.07486	-0.0554474	-0.0307895	0	0.4565	0.053157	-0.049989	0.38	0.238	0.03008	2.2e-16	0.36033	0.6419	0.00417	3.76e-13	0.3828	2.2e-16
P_persica	S_italica	1.07126	-1.07351	-0.0551172	-0.0311906	8.265e-05	0.3258	0.089706	-0.037651	0.141	0.37	0.02761	2.2e-16	0.38453	0.59546	0.00342	5.91e-11	0.3758	2.2e-16
P_persica	S_lycopersicum	0.854785	-1.42312	-0.0512157	-0.0504921	0.01844	1.521e-15	0.690377	-0.340053	2e-16	0.000114	0.0149	9.223e-13	0.57955	0.55709	4.96e-05	0.000228	0.03509	2.2e-16
P_persica	S_polyrhiza	1.07673	-1.22195	-0.0560573	-0.0206597	0.01762	5.273e-14	0.046796	0.299827	0.41	1.19e-11	0.02149	2.2e-16	0.72602	0.41037	5.77e-08	7.68e-05	0.2159	2.2e-16
P_persica	S_tuberosum	0.842327	-1.4321	-0.0499149	-0.0541767	0.02084	5.638e-16	0.730498	-0.467648	2e-16	2.53e-07	0.01413	3.619e-11	0.60582	0.50287	6.11e-05	0.00117	0.02689	2.2e-16
P_persica	T_aestivumA	1.09703	-1.1465	-0.0596365	-0.0208731	0.001212	0.1298	-0.124571	0.104131	0.119	0.074	0.0208	5.25e-09	0.67807	0.43291	0.00025	0.00133	0.308	2.2e-16
P_persica	T_cacao	0.297178	-1.6614	-0.0468969	-0.0448416	0.02876	1.589e-15	0.950831	-0.09216	2.04e-11	0.519	0.01884	1.602e-10	0.45505	0.81838	0.042877	0.000331	0.1219	2.2e-16
P_persica	V_vinifera	0.14192	-1.75282	-0.0526136	-0.0547532	0.06975	2.2e-16	-0.08235	1.31516	0.595	2e-16	0.02814	1.224e-12	0.23853	1.25443	0.38	2.7e-07	0.1498	2.2e-16
P_persica	Z_mays	1.07906	-1.07491	-0.0547586	-0.0152963	0	0.548	-0.015748	0.04816	0.818	0.282	0.01955	1.38e-10	0.69441	0.24191	2.14e-06	0.0114	0.4403	2.2e-16
P_trichocarpa	P_vulgaris	0.666273	-1.42256	-0.0468842	-0.0557078	0	0.4659	-0.29619	0.26812	0.267	0.28	0.01561	0.007452	1.24984	-0.10916	0.00669	0.79826	0.02358	0.0003387
P_trichocarpa	R_communis	-0.0933353	-1.8862	-0.0458746	-0.067157	0.0006063	0.1103	0.197076	-0.076498	0.0487	0.4167	0.01864	2.2e-16	0.38365	0.79723	0.0303	1.84e-06	0.1627	2.2e-16
P_trichocarpa	S_bicolor	1.06505	-1.04648	-0.0524768	-0.035895	0.00601	0.003098	-0.069074	-0.146378	0.34899	0.00662	0.01844	1.448e-07	0.44529	0.41979	0.005562	0.000348	0.5592	2.2e-16
P_trichocarpa	S_italica	1.06008	-1.04326	-0.052736	-0.0362626	0.001484	0.1159	0.023624	-0.106509	0.7485	0.0431	0.01281	1.609e-05	0.19504	0.4605	0.248711	0.000141	0.5017	2.2e-16
P_trichocarpa	S_lycopersicum	0.868327	-1.39495	-0.0501062	-0.051638	0	0.4185	0.09738	-0.17917	0.448	0.189	0.01239	1.091e-05	0.43702	0.63505	0.04156	0.00536	0.02264	3.584e-10
P_trichocarpa	S_polyrhiza	1.0652	-1.17842	-0.0528633	-0.0228999	0.009332	0.0001309	-0.17271	0.228044	0.0127	4.12e-05	0.004508	0.008015	0.33535	0.22694	0.0595	0.1112	0.3231	2.2e-16
P_trichocarpa	S_tuberosum	0.854866	-1.39054	-0.0480147	-0.0532591	0	0.6411	0.1252	-0.08316	0.353	0.549	0.01133	7.806e-05	0.37124	0.60938	0.0951	0.00782	0.02649	1.624e-10
P_trichocarpa	T_aestivumA	1.08726	-1.12829	-0.0547771	-0.0243643	0	0.5162	-0.105728	-0.007106	0.301	0.929	0.009808	0.004792	0.23101	0.4969	0.3467	0.0101	0.3929	2.2e-16
P_trichocarpa	T_cacao	0.240101	-1.67029	-0.0415284	-0.0464478	0.005377	0.002867	0.234136	0.172999	0.124	0.243	0.02036	3.336e-09	0.7975	0.49307	0.00249	0.05468	0.1828	2.2e-16
P_trichocarpa	V_vinifera	0.266614	-1.63561	-0.0458058	-0.0541187	0.02483	3.906e-06	-0.1702	0.92478	0.431	9.35e-06	0.01094	0.00246	0.005679	0.928586	0.98694	0.00547	0.1462	2.2e-16
P_trichocarpa	Z_mays	1.06565	-1.04563	-0.0528688	-0.0186252	0.004901	0.01598	0.037315	-0.1516	0.65097	0.00504	0.01252	0.0001181	0.3341	0.32423	0.05635	0.00469	0.6282	2.2e-16
P_virgatum	S_bicolor	-0.739876	-2.73582	-0.0112618	-0.0150855	0.1837	2.2e-16	0.775207	1.68715	1.42e-05	2e-16	0.05935	2.2e-16	0.91959	1.37021	0.00314	1.03e-05	0.2774	2.2e-16
P_virgatum	S_italica	-1.2233	-3.1757	-0.0103973	-0.0167366	0.1206	2.2e-16	1.06028	1.15562	6.39e-08	3.65e-09	0.03914	2.2e-16	0.8218	1.27326	0.015351	0.000171	0.2526	2.2e-16
P_virgatum	T_aestivumA	-0.110286	-2.14806	-0.0367763	-0.0186565	0.206	2.2e-16	1.18061	1.49242	7.39e-08	8.25e-11	0.04062	7.699e-11	1.14581	0.37604	0.000246	0.247806	0.2133	2.2e-16
P_virgatum	Z_mays	-0.605108	-2.64431	-0.0160611	-0.00403789	0.1623	2.2e-16	0.74002	1.50868	1.67e-05	2e-16	0.04008	2.2e-16	1.35499	0.39811	1.43e-06	0.132	0.2171	2.2e-16
P_vulgaris	R_communis	0.739385	-1.45531	-0.0496674	-0.0689269	0.007976	0.009593	0.40907	-0.50087	0.01675	0.00471	0.03449	4.192e-08	0.28118	1.33093	0.32	6.1e-06	0.05371	7.839e-13
P_vulgaris	S_bicolor	1.07992	-1.04996	-0.0665664	-0.0387335	0.003708	0.003412	0.022353	-0.148552	0.70283	0.00147	0.02306	6.263e-14	0.16725	0.62645	0.176	2.26e-10	0.4681	2.2e-16
P_vulgaris	S_italica	1.07791	-1.04983	-0.0665549	-0.0398658	0.001334	0.07218	0.050948	-0.10716	0.387	0.022	0.01988	8.408e-12	0.16693	0.58693	0.184	4.42e-09	0.4384	2.2e-16
P_vulgaris	S_lycopersicum	1.03229	-1.32397	-0.0594249	-0.0526563	0.0008303	0.1307	0.069251	-0.184202	0.3792	0.0443	0.01457	4.206e-09	0.19503	0.81563	0.198	3.76e-06	0.006444	3.522e-05
P_vulgaris	S_polyrhiza	1.09614	-1.18474	-0.0674389	-0.0266257	0.002249	0.01893	-0.150795	0.034498	0.00508	0.45376	0.03172	2.2e-16	0.75834	0.57343	1.96e-08	6.95e-07	0.3757	2.2e-16
P_vulgaris	S_tuberosum	1.01838	-1.33879	-0.0593001	-0.0561911	0.002282	0.02925	0.111096	-0.248445	0.17778	0.00791	0.006913	0.0001684	0.14195	0.56511	0.3681	0.0016	0.002919	0.006234
P_vulgaris	T_aestivumA	1.0991	-1.1078	-0.0706363	-0.0262133	0	0.6263	-0.074675	0.04576	0.379	0.483	0.01123	0.0001364	0.41899	0.37979	0.0302	0.0107	0.4229	2.2e-16
P_vulgaris	T_cacao	0.659022	-1.50399	-0.047958	-0.0491427	0.003793	0.05271	0.1706	0.2288	0.288	0.214	0.01812	3.199e-05	0.30956	0.99027	0.2672	0.00198	0.0481	7.329e-13
P_vulgaris	V_vinifera	0.564059	-1.58439	-0.0541065	-0.0587211	0.0722	2.569e-13	-0.5524	1.4724	0.0054	6.86e-14	0.03185	2.067e-06	-0.36002	1.53524	0.266	1.3e-06	0.08338	4.329e-16
P_vulgaris	Z_mays	1.08159	-1.04103	-0.0653039	-0.0235475	0.005094	0.002997	0.08795	-0.17115	0.177889	0.000658	0.01122	8.947e-06	0.21331	0.37056	0.122601	0.000493	0.5325	2.2e-16
R_communis	S_bicolor	1.07139	-1.07454	-0.0743976	-0.0313753	0.02341	2.2e-16	0.004479	-0.308249	0.932	9.86e-16	0.03065	2.2e-16	0.29494	0.70161	0.0143	1.55e-15	0.5397	2.2e-16
R_communis	S_italica	1.06873	-1.0749	-0.0737036	-0.0310261	0.02042	2.205e-14	0.003232	-0.283381	0.952	1.87e-13	0.02972	2.2e-16	0.24175	0.70053	0.0495	2.63e-15	0.5435	2.2e-16
R_communis	S_lycopersicum	0.934277	-1.41733	-0.0708036	-0.0508792	0.0001091	0.3049	-0.011215	-0.113174	0.892	0.213	0.01068	3.381e-09	0.4704	0.45978	0.00113	0.00375	0.01719	6.366e-15
R_communis	S_polyrhiza	1.07031	-1.20736	-0.077276	-0.0210088	0.005033	0.0001021	-0.209592	0.051692	1.89e-05	0.197	0.02	2.128e-15	0.61487	0.48257	2e-06	5.16e-06	0.4182	2.2e-16
R_communis	S_tuberosum	0.923444	-1.41807	-0.0706416	-0.0548778	0.003409	0.001709	-0.099099	-0.228275	0.2657	0.0175	0.008963	2.6e-07	0.52167	0.30885	0.000459	0.054281	0.01345	3.999e-11
R_communis	T_aestivumA	1.09209	-1.15052	-0.0770068	-0.0207703	0.006854	0.00099	-0.163169	-0.11629	0.0253	0.0399	0.02372	3.916e-10	0.60829	0.58037	0.000648	2.8e-05	0.4101	2.2e-16
R_communis	T_cacao	0.339035	-1.75297	-0.0665899	-0.0469198	0.008977	2.87e-08	-0.492764	0.646308	5.23e-06	6.71e-09	0.01943	2.2e-16	0.85243	0.45105	2.35e-06	0.0151	0.1233	2.2e-16
R_communis	V_vinifera	0.352078	-1.68248	-0.0619754	-0.050443	0.0593	2.2e-16	-0.73396	1.50543	9.59e-07	2e-16	0.01701	8.099e-08	0.46088	0.78872	0.051919	0.000439	0.1275	2.2e-16
R_communis	Z_mays	1.07053	-1.07287	-0.0742367	-0.0159916	0.01698	2.705e-09	-0.07052	-0.222051	0.256	8.45e-08	0.01993	1.016e-10	0.40874	0.43674	0.00352	2.92e-06	0.601	2.2e-16
S_bicolor	S_italica	-0.851973	-2.79043	-0.0095212	-0.0115679	0.2408	2.2e-16	1.70783	0.793107	2e-16	2e-16	0.05043	2.2e-16	0.898851	0.862252	2.24e-09	1.17e-08	0.1514	2.2e-16
S_bicolor	S_lycopersicum	1.06623	-1.05518	-0.0341055	-0.054706	0.0274	2.2e-16	-0.351698	0.089052	2e-16	0.127	0.02676	2.2e-16	0.71173	0.24397	4.43e-14	0.0737	0.556	2.2e-16
S_bicolor	S_polyrhiza	1.11943	-1.20138	-0.0423813	-0.0268028	0.06073	2.2e-16	0.393854	0.366259	4.88e-13	4.18e-10	0.03378	2.2e-16	0.91995	0.09021	7.87e-16	0.461	0.1324	2.2e-16
S_bicolor	S_tuberosum	1.06251	-1.0565	-0.0312306	-0.0567177	0.02127	1.085e-12	-0.311494	0.136491	1.16e-13	0.0208	0.02536	6.126e-15	0.70796	0.15569	2.61e-13	0.253	0.592	2.2e-16
S_bicolor	T_aestivumA	-0.150067	-2.04875	-0.0331827	-0.0138493	0.213	2.2e-16	1.57511	0.832272	2e-16	6.32e-12	0.02112	2.2e-16	0.60719	0.36783	0.00026	0.03125	0.1203	2.2e-16
S_bicolor	T_cacao	1.07513	-1.07626	-0.0311339	-0.0555187	0.005054	0.0001485	-0.144619	-0.029648	0.000436	0.621464	0.02651	2.2e-16	0.64414	0.29958	1.98e-12	0.0247	0.4836	2.2e-16
S_bicolor	V_vinifera	1.08306	-1.15591	-0.0327221	-0.0612409	0.005496	0.0001499	0.095142	0.135927	0.0336	0.0229	0.02199	7.673e-15	0.4402	0.54765	1.15e-05	4.3e-05	0.264	2.2e-16
S_bicolor	Z_mays	-1.44484	-3.22406	-0.0106119	0.00527558	0.2724	2.2e-16	0.377272	2.49906	0.000517	2e-16	0.06697	2.2e-16	1.34205	0.65053	6.56e-16	4.1e-05	0.1387	2.2e-16
S_italica	S_lycopersicum	1.06858	-1.05577	-0.0348071	-0.0533726	0.02718	2.2e-16	-0.347902	0.138285	2e-16	0.0205	0.02477	1.518e-15	0.73324	0.02114	7.55e-15	0.88	0.6194	2.2e-16
S_italica	S_polyrhiza	1.11846	-1.2075	-0.0429265	-0.0271778	0.06723	2.2e-16	0.392006	0.399109	4.79e-13	1.58e-11	0.02807	1.232e-15	0.84448	0.04517	1.81e-13	0.717	0.09951	2.2e-16
S_italica	S_tuberosum	1.06086	-1.05429	-0.0305597	-0.0551948	0.0183	9.879e-11	-0.2882	0.1317	1.15e-11	0.0299	0.02437	6.007e-14	0.70084	0.09807	6.41e-13	0.481	0.5942	2.2e-16
S_italica	T_aestivumA	-0.210512	-2.09071	-0.0347069	-0.0144172	0.1998	2.2e-16	1.16939	1.1141	2e-16	2e-16	0.01644	7.103e-15	0.55588	0.308	0.000601	0.070372	0.1258	2.2e-16
S_italica	T_cacao	1.07343	-1.07848	-0.0312777	-0.0550687	0.002492	0.008669	-0.121266	0.028375	0.00334	0.64354	0.0212	3.882e-15	0.58848	0.2264	1.36e-10	0.0952	0.4715	2.2e-16
S_italica	V_vinifera	1.08355	-1.15868	-0.0341302	-0.0597367	0.007914	5.583e-06	0.114861	0.162598	0.01271	0.00804	0.02068	7.755e-14	0.46742	0.47811	4.47e-06	0.000417	0.2702	2.2e-16
S_italica	Z_mays	-0.698074	-2.65254	-0.0100637	0.00800202	0.2515	2.2e-16	0.59768	1.8577	2.95e-11	2e-16	0.04275	2.2e-16	0.98531	0.489873	7.66e-12	0.000351	0.1307	2.2e-16
S_lycopersicum	S_polyrhiza	1.07267	-1.17456	-0.0568183	-0.0226408	0.003451	0.002587	-0.178857	-0.004277	0.00112	0.91747	0.01788	2.15e-12	0.69306	0.40821	1.22e-06	0.000145	0.4819	2.2e-16
S_lycopersicum	S_tuberosum	-2.20151	-3.9434	-0.0501868	-0.0535465	0.003227	8.603e-13	0.967485	-0.751359	4.7e-13	1.17e-08	0.01575	2.2e-16	2.26173	-0.46905	2e-16	0.0634	0.2368	2.2e-16
S_lycopersicum	T_aestivumA	1.09359	-1.12009	-0.0543907	-0.0217641	0.00341	0.0253	-0.037502	-0.142799	0.6434	0.0149	0.01057	8.839e-05	0.39491	0.42173	0.03789	0.00219	0.5441	2.2e-16
S_lycopersicum	T_cacao	0.893118	-1.43237	-0.0503328	-0.0520755	0.003496	0.0005725	-0.244429	0.322641	0.006463	0.000184	0.01142	2.3e-10	0.4349	0.58388	0.005704	0.000113	0.0253	2.2e-16
S_lycopersicum	V_vinifera	0.718756	-1.53177	-0.0507089	-0.0577946	0.04309	2.2e-16	-0.323893	1.07966	0.00132	2e-16	0.01854	1.537e-15	0.52731	0.68146	0.000663	3.92e-07	0.08677	2.2e-16
S_lycopersicum	Z_mays	1.0613	-1.04939	-0.0559492	-0.0206212	0.01487	7.828e-08	0.07547	-0.24782	0.265	1.38e-08	0.01004	1.178e-05	0.17063	0.40664	0.273	4.92e-05	0.5886	2.2e-16
S_polyrhiza	S_tuberosum	1.06633	-1.16479	-0.0194253	-0.0571664	0.00299	0.00714	0.044927	-0.18126	0.31145	0.00167	0.01672	8.464e-11	0.30308	0.75044	0.0073	3.25e-07	0.512	2.2e-16
S_polyrhiza	T_aestivumA	1.1083	-1.24173	-0.0284545	-0.0258006	0.06355	2.2e-16	0.417334	0.440825	3.71e-08	8.02e-09	0.01151	9.413e-05	0.25404	0.53133	0.12028	0.00128	0.1079	2.2e-16
S_polyrhiza	T_cacao	1.07588	-1.23398	-0.0214696	-0.05774	0.01206	5.453e-10	0.268106	-0.142258	6.59e-11	0.00784	0.01708	1.058e-13	0.52345	0.50978	1e-06	0.000264	0.2727	2.2e-16
S_polyrhiza	V_vinifera	1.05411	-1.31605	-0.0240452	-0.0617384	0.0596	2.2e-16	0.624976	-0.003208	2e-16	0.957	0.02523	2.2e-16	0.29743	0.95861	0.0107	1.08e-11	0.07445	2.2e-16
S_polyrhiza	Z_mays	1.13137	-1.19398	-0.0268282	-0.0294955	0.08088	2.2e-16	0.361421	0.459361	1.35e-07	1.38e-15	0.01608	2.278e-07	0.25645	0.47475	0.0718	6.69e-05	0.1572	2.2e-16
S_tuberosum	T_aestivumA	1.09099	-1.13055	-0.0563435	-0.0187702	0.002906	0.04562	0.022135	-0.154678	0.7921	0.0144	0.01144	9.556e-05	0.26543	0.53883	0.185312	0.000359	0.4557	2.2e-16
S_tuberosum	T_cacao	0.873249	-1.43557	-0.054032	-0.0508415	0.005993	1.478e-05	-0.407432	0.347169	1.28e-05	0.00017	0.01194	6.013e-10	0.46517	0.55614	0.003373	0.000398	0.02769	2.2e-16
S_tuberosum	V_vinifera	0.700354	-1.53444	-0.0522816	-0.0554736	0.03532	2.2e-16	-0.402563	1.00879	0.000135	2e-16	0.01275	5.443e-10	0.34896	0.65002	0.0314	6.44e-06	0.08939	2.2e-16
S_tuberosum	Z_mays	1.0552	-1.04422	-0.0584013	-0.0174262	0.009737	4.38e-05	-0.045255	-0.192836	0.521	4.92e-05	0.01555	1.906e-07	0.42659	0.40154	0.00596	0.00012	0.6103	2.2e-16
T_aestivumA	T_cacao	1.09685	-1.15321	-0.0207458	-0.0594699	0.002661	0.0358	0.048581	-0.212389	0.4135	0.0103	0.01985	8.929e-09	0.42027	0.70596	0.002743	0.000304	0.3503	2.2e-16
T_aestivumA	V_vinifera	1.08392	-1.21474	-0.0196812	-0.0679883	0.01232	1.209e-05	0.282389	-0.013759	1.13e-05	0.869	0.0132	5.757e-06	0.4764	0.3863	0.00123	0.04318	0.1421	2.2e-16
T_aestivumA	Z_mays	-0.0611326	-1.98658	-0.0149017	-0.0160504	0.2189	2.2e-16	0.755792	1.59037	2.07e-08	2e-16	0.01808	7.688e-12	0.32694	0.53721	0.08094	0.00113	0.1257	2.2e-16
T_cacao	V_vinifera	0.245015	-1.75597	-0.0437887	-0.0515535	0.05227	2.2e-16	-0.105119	1.20104	0.488	2e-16	0.03082	3.501e-15	0.52237	1.0996	0.0353	6.63e-07	0.1602	2.2e-16
T_cacao	Z_mays	1.07701	-1.07049	-0.0562187	-0.0158409	0.002956	0.01345	-0.084183	-0.083899	0.2217	0.0553	0.01666	2.565e-09	0.54403	0.31135	0.000344	0.001256	0.552	2.2e-16
V_vinifera	Z_mays	1.08431	-1.14746	-0.0611159	-0.0187207	0.005243	0.001514	0.105994	0.106346	0.1196	0.0263	0.01275	5.534e-07	0.49908	0.2425	0.000872	0.021285	0.3113	2.2e-16
